# Supplementary material for: Growth and autolysis of the kefir yeast Kluyveromyces marxianus in lactate culture
Source: Sci Rep. 2021 Jul 15;11:14552. doi: 10.1038/s41598-021-94101-y (PMC8282799; doi:10.1038/s41598-021-94101-y)
Supplement: Supplementary file 2 — Supplementary Information 2. [file 41598_2021_94101_MOESM2_ESM.xlsx]

## Sheet: 120h pellet YNL-3
		Score	Mass	Matches	Sequences	emPAI	emPAI%
1	gi|574144199|dbj|BAO41988.1|	6878	59082	78 (67)	24 (23)	3.56	0.770363	ATP synthase subunit alpha [Kluyveromyces marxianus DMKU3-1042]
2	gi|574140946|dbj|BAO38740.1|	5990	60959	56 (50)	27 (26)	3.84	0.830953	heat shock protein 60 [Kluyveromyces marxianus DMKU3-1042]
3	gi|574140289|dbj|BAO38084.1|	5842	46773	63 (55)	18 (16)	4.14	0.895871	enolase [Kluyveromyces marxianus DMKU3-1042]
4.1	gi|116247787|sp|P84998.1|G3P1_KLUMA	5524	35231	62 (55)	17 (16)	8.5	1.83935	RecName: Full=Glyceraldehyde-3-phosphate dehydrogenase 1; Short=GAPDH 1
4.2	gi|1065098589|gb|AOP17588.1|	2958	35502	40 (34)	11 (11)	2.81	0.608067	glyceraldehyde-3-phosphate dehydrogenase [Kluyveromyces marxianus]
5.1	gi|574144278|dbj|BAO42067.1|	5520	207389	58 (52)	34 (32)	0.73	0.157968	fatty acid synthase subunit alpha [Kluyveromyces marxianus DMKU3-1042]
5.2	gi|1255182899|ref|XP_022675435.1|	309	68145	5 (3)	4 (3)	0.15	0.0324591	translation initiation factor RLI1 [Kluyveromyces marxianus DMKU3-1042]
6	gi|574143936|dbj|BAO41726.1|	5400	54118	38 (37)	14 (14)	2.26	0.48905	ATP synthase subunit beta [Kluyveromyces marxianus DMKU3-1042]
7	gi|693900545|dbj|BAP69650.1|	5221	97913	49 (43)	19 (19)	1.13	0.244525	plasma membrane ATPase [Kluyveromyces marxianus]
8	gi|574143921|dbj|BAO41711.1|	4819	52863	46 (40)	19 (19)	3.82	0.826625	dihydrolipoyl dehydrogenase [Kluyveromyces marxianus DMKU3-1042]
9	gi|574144042|dbj|BAO41832.1|	4740	115136	44 (38)	22 (20)	0.96	0.207738	2-oxoglutarate dehydrogenase E1 component [Kluyveromyces marxianus DMKU3-1042]
10	gi|574142856|dbj|BAO40648.1|	4726	41661	47 (42)	11 (10)	2.15	0.465247	alcohol dehydrogenase [Kluyveromyces marxianus DMKU3-1042]
11	gi|574142221|dbj|BAO40014.1|	4248	60414	33 (31)	15 (13)	1.1	0.238033	phosphoenolpyruvate carboxykinase [ATP] [Kluyveromyces marxianus DMKU3-1042]
12	gi|574143351|dbj|BAO41142.1|	4181	58927	34 (34)	13 (13)	1.26	0.272656	inositol-3-phosphate synthase [Kluyveromyces marxianus DMKU3-1042]
13	gi|574144871|dbj|BAO42659.1|	4139	86343	40 (34)	23 (21)	1.44	0.311607	5-methyltetrahydropteroyltriglutamate homocysteine methyltransferase [Kluyveromyces marxianus DMKU3-1042]
14	gi|574142758|dbj|BAO40550.1|	4137	227902	43 (37)	27 (24)	0.49	0.106033	fatty acid synthase subunit beta [Kluyveromyces marxianus DMKU3-1042]
15.1	gi|574144890|dbj|BAO42678.1|	3998	70036	35 (32)	19 (17)	1.87	0.404657	heat shock protein SSA3 [Kluyveromyces marxianus DMKU3-1042]
15.2	gi|1255181595|ref|XP_022674782.1|	2015	69634	19 (15)	13 (10)	0.66	0.14282	heat shock protein SSA2 [Kluyveromyces marxianus DMKU3-1042]
16.1	gi|574140080|dbj|BAO37875.1|	3960	128780	43 (38)	25 (23)	0.97	0.209902	pyruvate carboxylase 2 [Kluyveromyces marxianus DMKU3-1042]
16.2	gi|1255187217|ref|XP_022677593.1|	82	59981	10 (4)	6 (2)	0.11	0.0238033	lysyl-tRNA synthetase [Kluyveromyces marxianus DMKU3-1042]
17	gi|574142189|dbj|BAO39982.1|	3936	49162	34 (33)	15 (15)	2.43	0.525837	adenosylhomocysteinase [Kluyveromyces marxianus DMKU3-1042]
18	gi|574144832|dbj|BAO42620.1|	3907	49895	43 (40)	16 (16)	2.59	0.56046	elongation factor 1-alpha [Kluyveromyces marxianus DMKU3-1042]
19.1	gi|346340413|gb|AEO23058.1|	3667	37086	35 (29)	11 (11)	2.04	0.441444	alcohol dehydrogenase 1 [Kluyveromyces marxianus]
19.2	gi|259667030|emb|CBG10785.1|	3521	37135	34 (28)	12 (12)	2.3	0.497706	unnamed protein product [Kluyveromyces marxianus]
19.3	gi|33339344|gb|AAQ14286.1|AF261759_1	3057	39748	34 (29)	12 (12)	2.06	0.445772	alcohol dehydrogenase precursor [Kluyveromyces marxianus]
19.4	gi|12229579|sp|Q9P4C2.3|ADH2_KLUMA	1351	36945	16 (13)	10 (10)	1.36	0.294296	RecName: Full=Alcohol dehydrogenase 2; AltName: Full=Alcohol dehydrogenase II
20.1	gi|574142875|dbj|BAO40666.1|	3663	56546	31 (30)	14 (14)	1.47	0.318099	potassium-activated aldehyde dehydrogenase [Kluyveromyces marxianus DMKU3-1042]
20.2	gi|1255180521|ref|XP_022674253.1|	974	54978	11 (9)	9 (7)	0.69	0.149312	magnesium-activated aldehyde dehydrogenase [Kluyveromyces marxianus DMKU3-1042]
20.3	gi|1255184523|ref|XP_022676249.1|	314	56152	3 (3)	2 (2)	0.12	0.0259673	aldehyde dehydrogenase 5 [Kluyveromyces marxianus DMKU3-1042]
21	gi|173309|gb|AAA35267.1|	3639	61862	38 (30)	18 (17)	1.97	0.426296	pyruvate decarboxylase [Kluyveromyces marxianus]
22	gi|574143720|dbj|BAO41510.1|	3417	54770	28 (25)	10 (10)	1.27	0.27482	pyruvate kinase [Kluyveromyces marxianus DMKU3-1042]
23	gi|574141246|dbj|BAO39040.1|	3346	93293	42 (33)	20 (16)	0.93	0.201246	elongation factor 2 [Kluyveromyces marxianus DMKU3-1042]
24	gi|574143744|dbj|BAO41534.1|	3080	62753	25 (23)	15 (13)	1.15	0.248853	malate synthase 1 [Kluyveromyces marxianus DMKU3-1042]
25.1	gi|1777440650|gb|QGN14300.1|	3053	53640	27 (27)	14 (14)	1.6	0.34623	citrate synthase [Kluyveromyces marxianus]
25.2	gi|1255180933|ref|XP_022674444.1|	3010	53234	29 (27)	16 (15)	1.77	0.383017	citrate synthase [Kluyveromyces marxianus DMKU3-1042]
26	gi|574142133|dbj|BAO39926.1|	3047	44687	28 (26)	15 (14)	2.13	0.460919	ketol-acid reductoisomerase [Kluyveromyces marxianus DMKU3-1042]
27	gi|574144502|dbj|BAO42291.1|	3007	58889	27 (23)	14 (12)	1.14	0.246689	probable 2-methylcitrate dehydratase [Kluyveromyces marxianus DMKU3-1042]
28	gi|574140640|dbj|BAO38435.1|	2973	77404	37 (25)	17 (14)	1.03	0.222886	heat shock protein homolog SSE1 [Kluyveromyces marxianus DMKU3-1042]
29	gi|574141814|dbj|BAO39607.1|	2878	85008	29 (24)	15 (13)	0.76	0.164459	aconitate hydratase [Kluyveromyces marxianus DMKU3-1042]
30	gi|574140106|dbj|BAO37901.1|	2771	57489	28 (24)	15 (13)	1.18	0.255345	rotenone-insensitive NADH-ubiquinone oxidoreductase [Kluyveromyces marxianus DMKU3-1042]
31	gi|574141435|dbj|BAO39229.1|	2753	11193	24 (22)	8 (7)	31.64	6.84671	12 kDa heat shock protein [Kluyveromyces marxianus DMKU3-1042]
32	gi|574140007|dbj|BAO37802.1|	2713	46653	26 (24)	15 (13)	2.2	0.476067	argininosuccinate synthase [Kluyveromyces marxianus DMKU3-1042]
33.1	gi|693901950|dbj|BAP70926.1|	2711	55027	27 (24)	14 (12)	1.25	0.270493	putative succinate-semialdehyde dehydrogenase C1002.12c [NADP+] [Kluyveromyces marxianus]
33.2	gi|1255182587|ref|XP_022675278.1|	2420	52793	24 (22)	12 (11)	1.2	0.259673	uncharacterized protein KLMA_30136 [Kluyveromyces marxianus DMKU3-1042]
34	gi|574142620|dbj|BAO40412.1|	2649	39472	23 (19)	10 (9)	1.06	0.229378	fructose-bisphosphate aldolase [Kluyveromyces marxianus DMKU3-1042]
35	gi|693901080|dbj|BAP70103.1|	2648	27480	28 (19)	10 (8)	3.95	0.854756	phosphoglycerate mutase 1 [Kluyveromyces marxianus]
36.1	gi|574142357|dbj|BAO40149.1|	2641	26979	25 (23)	12 (11)	4.75	1.02787	triosephosphate isomerase [Kluyveromyces marxianus DMKU3-1042]
36.2	gi|259657355|emb|CBG02056.1|	2111	26922	21 (19)	12 (11)	4.75	1.02787	unnamed protein product [Kluyveromyces marxianus]
37.1	gi|574140920|dbj|BAO38714.1|	2601	103377	29 (23)	19 (16)	0.7	0.151476	glycogen phosphorylase [Kluyveromyces marxianus DMKU3-1042]
37.2	gi|1255182299|ref|XP_022675142.1|	276	54384	7 (5)	5 (4)	0.27	0.0584264	adenosylmethionine-8-amino-7-oxononanoate aminotransferase [Kluyveromyces marxianus DMKU3-1042]
37.3	gi|1255181875|ref|XP_022674926.1|	20	141882	4 (2)	3 (2)	0.05	0.0108197	ubiquitin carboxyl-terminal hydrolase 2 [Kluyveromyces marxianus DMKU3-1042]
37.4	gi|1777442896|gb|QGN16546.1|	17	99454	3 (2)	2 (2)	0.07	0.0151476	origin recognition complex subunit 1 [Kluyveromyces marxianus]
38	gi|574142360|dbj|BAO40152.1|	2487	21932	25 (24)	6 (5)	1.7	0.36787	heat shock protein 26 [Kluyveromyces marxianus DMKU3-1042]
39.1	gi|574142702|dbj|BAO40494.1|	2460	48082	31 (23)	17 (13)	1.89	0.408985	isocitrate dehydrogenase [NADP] [Kluyveromyces marxianus DMKU3-1042]
39.2	gi|1255182613|ref|XP_022675291.1|	2327	46854	27 (20)	13 (9)	0.98	0.212066	isocitrate dehydrogenase [NADP] cytoplasmic [Kluyveromyces marxianus DMKU3-1042]
40	gi|574144413|dbj|BAO42202.1|	2236	33342	30 (26)	13 (12)	4.03	0.872068	ADP,ATP carrier protein [Kluyveromyces marxianus DMKU3-1042]
41	gi|574140367|dbj|BAO38162.1|	2212	44418	18 (16)	13 (12)	1.37	0.29646	phosphoglycerate kinase [Kluyveromyces marxianus DMKU3-1042]
42	gi|574141655|dbj|BAO39448.1|	2183	115475	26 (19)	19 (15)	0.61	0.132	elongation factor 3 [Kluyveromyces marxianus DMKU3-1042]
43	gi|574140539|dbj|BAO38334.1|	2161	69395	21 (20)	11 (11)	1	0.216394	heat shock protein SSC1 [Kluyveromyces marxianus DMKU3-1042]
44	gi|574142430|dbj|BAO40222.1|	2151	52696	16 (15)	10 (9)	1.07	0.231542	4-aminobutyrate aminotransferase [Kluyveromyces marxianus DMKU3-1042]
45	gi|574143953|dbj|BAO41743.1|	2097	38468	20 (17)	6 (6)	1.28	0.276984	fructose-1,6-bisphosphatas [Kluyveromyces marxianus DMKU3-1042]
46	gi|574142714|dbj|BAO40506.1|	2088	29519	18 (16)	13 (13)	3.01	0.651346	40S ribosomal protein S4 [Kluyveromyces marxianus DMKU3-1042]
47	gi|574141766|dbj|BAO39559.1|	2072	43676	17 (16)	11 (10)	1.58	0.341903	60S ribosomal protein L3 [Kluyveromyces marxianus DMKU3-1042]
48	gi|574143668|dbj|BAO41458.1|	2055	36067	16 (15)	8 (7)	1.21	0.261837	malate dehydrogenase [Kluyveromyces marxianus DMKU3-1042]
49	gi|574144686|dbj|BAO42474.1|	2018	29244	21 (19)	10 (9)	2.65	0.573444	mitochondrial outer membrane protein porin 1 [Kluyveromyces marxianus DMKU3-1042]
50	gi|574143926|dbj|BAO41716.1|	2011	39995	29 (22)	10 (9)	2.04	0.441444	NADPH-dependent methylglyoxal reductase GRE2 [Kluyveromyces marxianus DMKU3-1042]
51	gi|574140590|dbj|BAO38385.1|	1996	61553	28 (23)	14 (11)	0.77	0.166623	glucose-6-phosphate isomerase [Kluyveromyces marxianus DMKU3-1042]
52	gi|574144503|dbj|BAO42292.1|	1987	52663	22 (16)	13 (10)	1.07	0.231542	citrate synthase 3 [Kluyveromyces marxianus DMKU3-1042]
53	gi|574141905|dbj|BAO39698.1|	1944	97725	23 (19)	17 (14)	0.64	0.138492	aminopeptidase 2 [Kluyveromyces marxianus DMKU3-1042]
54	gi|574140706|dbj|BAO38500.1|	1942	58095	23 (17)	11 (9)	0.94	0.20341	acetyl-CoA hydrolase [Kluyveromyces marxianus DMKU3-1042]
55	gi|574142136|dbj|BAO39929.1|	1941	36452	22 (18)	13 (12)	2.69	0.5821	transaldolase [Kluyveromyces marxianus DMKU3-1042]
56	gi|574144510|dbj|BAO42299.1|	1926	35644	20 (17)	6 (6)	0.86	0.186099	sphingolipid long chain base-responsive protein LSP1 [Kluyveromyces marxianus DMKU3-1042]
57	gi|574140448|dbj|BAO38243.1|	1807	64666	19 (14)	10 (7)	0.56	0.121181	cytochrome b2 [Kluyveromyces marxianus DMKU3-1042]
58	gi|574142331|dbj|BAO40123.1|	1805	100311	28 (21)	22 (18)	0.78	0.168787	heat shock protein 104 [Kluyveromyces marxianus DMKU3-1042]
59	gi|693902862|dbj|BAP71773.1|	1756	62285	17 (15)	10 (9)	0.59	0.127672	dihydroxy-acid dehydratase [Kluyveromyces marxianus]
60	gi|574144488|dbj|BAO42277.1|	1751	64082	19 (16)	15 (14)	1.01	0.218558	mitochondrial 2-methylisocitrate lyase [Kluyveromyces marxianus DMKU3-1042]
61	gi|574144154|dbj|BAO41943.1|	1743	48377	12 (12)	6 (6)	0.59	0.127672	cytochrome b-c1 complex subunit 1 [Kluyveromyces marxianus DMKU3-1042]
62	gi|764014362|dbj|BAO41419.2|	1723	145555	14 (13)	7 (6)	0.19	0.0411149	histone H4 [Kluyveromyces marxianus DMKU3-1042]
63	gi|574143818|dbj|BAO41608.1|	1716	56045	19 (17)	13 (12)	0.98	0.212066	UTP--glucose-1-phosphate uridylyltransferase [Kluyveromyces marxianus DMKU3-1042]
64	gi|574142605|dbj|BAO40397.1|	1712	62660	18 (16)	10 (10)	0.85	0.183935	hypothetical protein KLMA_40373 [Kluyveromyces marxianus DMKU3-1042]
65	gi|574142313|dbj|BAO40105.1|	1704	64954	21 (15)	12 (11)	0.81	0.175279	bifunctional purine biosynthesis protein ADE17 [Kluyveromyces marxianus DMKU3-1042]
66	gi|574139924|dbj|BAO37719.1|	1691	38265	23 (17)	10 (6)	0.94	0.20341	putative 2-hydroxyacid dehydrogenase YNL274C [Kluyveromyces marxianus DMKU3-1042]
67	gi|574144030|dbj|BAO41820.1|	1690	49187	16 (15)	7 (7)	0.68	0.147148	dihydrolipoyllysine-residue acetyltransferase component of pyruvate dehydrogenase complex [Kluyveromyces marxianus DMKU3-1042]
68	gi|574142226|dbj|BAO40019.1|	1650	32094	22 (15)	6 (5)	1.2	0.259673	probable pyridoxine biosynthesis protein SNZ3 [Kluyveromyces marxianus DMKU3-1042]
69	gi|574142423|dbj|BAO40215.1|	1650	91783	17 (16)	14 (14)	0.63	0.136328	glutaminyl-tRNA synthetase [Kluyveromyces marxianus DMKU3-1042]
70.1	gi|574144825|dbj|BAO42613.1|	1643	73796	18 (14)	9 (8)	0.61	0.132	transketolase [Kluyveromyces marxianus DMKU3-1042]
70.2	gi|1255185039|ref|XP_022676499.1|	35	40168	6 (4)	4 (3)	0.24	0.0519346	peroxisomal membrane protein PEX25 [Kluyveromyces marxianus DMKU3-1042]
71	gi|574141007|dbj|BAO38801.1|	1618	34871	21 (18)	12 (11)	2.26	0.48905	sphingolipid long chain base-responsive protein PIL1 [Kluyveromyces marxianus DMKU3-1042]
72	gi|574142806|dbj|BAO40598.1|	1601	21589	16 (15)	5 (4)	2.19	0.473903	peroxiredoxin TSA1 [Kluyveromyces marxianus DMKU3-1042]
73	gi|574141323|dbj|BAO39117.1|	1588	56251	16 (12)	11 (9)	0.77	0.166623	meiotic sister chromatid recombination protein 1 [Kluyveromyces marxianus DMKU3-1042]
74	gi|764014327|dbj|BAO39410.2|	1586	35743	17 (14)	10 (9)	1.22	0.264001	guanine nucleotide-binding protein subunit beta-like [Kluyveromyces marxianus DMKU3-1042]
75	gi|574141398|dbj|BAO39192.1|	1584	116970	20 (15)	14 (13)	0.43	0.0930494	NAD-specific glutamate dehydrogenase [Kluyveromyces marxianus DMKU3-1042]
76	gi|764014346|dbj|BAO40605.2|	1580	15746	19 (15)	6 (6)	3.76	0.813641	40S ribosomal protein S17-B [Kluyveromyces marxianus DMKU3-1042]
77	gi|574143282|dbj|BAO41073.1|	1579	62437	19 (18)	13 (12)	1.16	0.251017	catalase T [Kluyveromyces marxianus DMKU3-1042]
78.1	gi|574144110|dbj|BAO41899.1|	1532	42013	15 (12)	8 (6)	0.98	0.212066	actin [Kluyveromyces marxianus DMKU3-1042]
78.2	gi|340523026|emb|CCA95105.1|	820	37455	11 (8)	8 (6)	0.97	0.209902	actin, partial [Kluyveromyces marxianus]
79	gi|693901274|dbj|BAP70297.1|	1523	39312	12 (11)	6 (5)	0.5	0.108197	glyceraldehyde-3-phosphate dehydrogenase 2 [Kluyveromyces marxianus]
80	gi|574142434|dbj|BAO40226.1|	1518	120119	16 (14)	11 (9)	0.31	0.0670821	sodium transport ATPase 5 [Kluyveromyces marxianus DMKU3-1042]
81	gi|574141130|dbj|BAO38924.1|	1484	69707	14 (12)	10 (9)	0.58	0.125509	succinate dehydrogenase [ubiquinone] flavoprotein subunit [Kluyveromyces marxianus DMKU3-1042]
82	gi|574144340|dbj|BAO42129.1|	1478	64552	14 (13)	9 (8)	0.49	0.106033	asparagine synthetase [glutamine-hydrolyzing] 1 [Kluyveromyces marxianus DMKU3-1042]
83	gi|574143977|dbj|BAO41767.1|	1458	85651	17 (15)	10 (9)	0.4	0.0865576	threonyl-tRNA synthetase [Kluyveromyces marxianus DMKU3-1042]
84	gi|574140592|dbj|BAO38387.1|	1427	25704	13 (12)	9 (9)	2.82	0.610231	ATP synthase subunit 4 [Kluyveromyces marxianus DMKU3-1042]
85	gi|574140437|dbj|BAO38232.1|	1404	135422	20 (13)	15 (11)	0.3	0.0649182	protein SCP160 [Kluyveromyces marxianus DMKU3-1042]
86	gi|764014312|dbj|BAO38776.2|	1369	20440	20 (16)	8 (6)	1.91	0.413313	60S ribosomal protein L20 [Kluyveromyces marxianus DMKU3-1042]
87	gi|693901139|dbj|BAP70162.1|	1362	57593	16 (16)	10 (10)	0.95	0.205574	vacuolar aminopeptidase 1 [Kluyveromyces marxianus]
88	gi|574142711|dbj|BAO40503.1|	1341	39000	13 (11)	9 (8)	1.08	0.233706	cytochrome b-c1 complex subunit 2 [Kluyveromyces marxianus DMKU3-1042]
89	gi|574143985|dbj|BAO41775.1|	1337	91332	15 (13)	8 (7)	0.37	0.0800658	cell division control protein 48 [Kluyveromyces marxianus DMKU3-1042]
90	gi|263479|gb|AAB24898.1|	1336	26686	16 (12)	9 (7)	1.57	0.339739	S10 [Kluyveromyces marxianus]
91	gi|574143884|dbj|BAO41674.1|	1331	41179	11 (10)	8 (8)	1	0.216394	acetyl-CoA acetyltransferase [Kluyveromyces marxianus DMKU3-1042]
92	gi|574140504|dbj|BAO38299.1|	1319	48277	14 (11)	8 (7)	0.94	0.20341	protein MET17 [Kluyveromyces marxianus DMKU3-1042]
93	gi|574143366|dbj|BAO41157.1|	1280	39207	17 (12)	9 (8)	1.07	0.231542	aspartate-semialdehyde dehydrogenase [Kluyveromyces marxianus DMKU3-1042]
94	gi|574143364|dbj|BAO41155.1|	1279	17351	14 (11)	5 (5)	1.92	0.415476	peptidyl-prolyl cis-trans isomerase [Kluyveromyces marxianus DMKU3-1042]
95	gi|693903431|dbj|BAP72283.1|	1267	62966	22 (17)	10 (9)	0.75	0.162296	dihydroxyacetone kinase 1 [Kluyveromyces marxianus]
96	gi|574140008|dbj|BAO37803.1|	1247	75903	13 (10)	7 (6)	0.29	0.0627543	probable dipeptidyl-peptidase 3 [Kluyveromyces marxianus DMKU3-1042]
97	gi|574143178|dbj|BAO40969.1|	1228	40524	10 (9)	7 (7)	0.87	0.188263	S-(hydroxymethyl)glutathione dehydrogenase [Kluyveromyces marxianus DMKU3-1042]
98	gi|574143164|dbj|BAO40955.1|	1220	64686	11 (11)	6 (6)	0.41	0.0887215	D-lactate dehydrogenase [cytochrome] [Kluyveromyces marxianus DMKU3-1042]
99	gi|574140796|dbj|BAO38590.1|	1209	28311	10 (10)	5 (5)	0.95	0.205574	protein BMH2 [Kluyveromyces marxianus DMKU3-1042]
100	gi|574142637|dbj|BAO40429.1|	1205	15162	11 (11)	4 (4)	2.35	0.508526	40S ribosomal protein S24 [Kluyveromyces marxianus DMKU3-1042]
101	gi|574142197|dbj|BAO39990.1|	1201	57526	12 (10)	8 (7)	0.56	0.121181	cys-Gly metallodipeptidase DUG1 [Kluyveromyces marxianus DMKU3-1042]
102	gi|574142809|dbj|BAO40601.1|	1199	17084	22 (17)	7 (7)	3.24	0.701117	40S ribosomal protein S18 [Kluyveromyces marxianus DMKU3-1042]
103	gi|574143998|dbj|BAO41788.1|	1197	67864	13 (10)	10 (9)	0.6	0.129836	v-type proton ATPase catalytic subunit A [Kluyveromyces marxianus DMKU3-1042]
104.1	gi|574144238|dbj|BAO42027.1|	1149	61582	11 (10)	8 (8)	0.52	0.112525	isocitrate lyase [Kluyveromyces marxianus DMKU3-1042]
104.2	gi|264670897|gb|ACY72377.1|	436	16594	3 (3)	2 (2)	0.75	0.162296	isocitrate lyase, partial [Kluyveromyces marxianus]
105	gi|1777440029|gb|QGN13679.1|	1134	17820	11 (11)	8 (8)	4.64	1.00407	40S ribosomal protein S11 [Kluyveromyces marxianus]
106	gi|574139892|dbj|BAO37687.1|	1115	87759	14 (14)	12 (12)	0.61	0.132	histidine biosynthesis trifunctional protein [Kluyveromyces marxianus DMKU3-1042]
107	gi|574141406|dbj|BAO39200.1|	1097	26245	11 (10)	6 (6)	1.31	0.283476	40S ribosomal protein S3 [Kluyveromyces marxianus DMKU3-1042]
108	gi|319998017|gb|ADV91498.1|	1097	37422	19 (16)	8 (7)	1.34	0.289968	xylose reductase [Kluyveromyces marxianus]
109	gi|574142898|dbj|BAO40689.1|	1047	52588	16 (11)	15 (11)	0.95	0.205574	nuclear segregation protein BFR1 [Kluyveromyces marxianus DMKU3-1042]
110	gi|574142726|dbj|BAO40518.1|	1039	158676	17 (14)	11 (10)	0.28	0.0605903	sulfite reductase [NADPH] subunit beta [Kluyveromyces marxianus DMKU3-1042]
111	gi|574140829|dbj|BAO38623.1|	1039	25183	9 (9)	7 (7)	1.39	0.300788	adenylate kinase 1 [Kluyveromyces marxianus DMKU3-1042]
112	gi|574141232|dbj|BAO39026.1|	1032	33479	7 (7)	5 (5)	0.6	0.129836	succinyl-CoA ligase [ADP-forming] subunit alpha [Kluyveromyces marxianus DMKU3-1042]
113	gi|574143422|dbj|BAO41213.1|	1026	17034	7 (7)	5 (5)	1.48	0.320263	ubiquitin-40S ribosomal protein S27a [Kluyveromyces marxianus DMKU3-1042]
114	gi|574144551|dbj|BAO42339.1|	1020	52262	7 (7)	7 (7)	0.53	0.114689	fumarate hydratase [Kluyveromyces marxianus DMKU3-1042]
115	gi|574142312|dbj|BAO40104.1|	1020	24351	13 (12)	9 (9)	3.13	0.677313	60S ribosomal protein L15-B [Kluyveromyces marxianus DMKU3-1042]
116	gi|574142790|dbj|BAO40582.1|	1014	24389	8 (8)	4 (4)	1.16	0.251017	60S ribosomal protein L10a [Kluyveromyces marxianus DMKU3-1042]
117	gi|574144784|dbj|BAO42572.1|	997	90291	11 (9)	9 (8)	0.33	0.07141	uncharacterized protein YMR031C [Kluyveromyces marxianus DMKU3-1042]
118	gi|574142104|dbj|BAO39897.1|	991	78558	12 (11)	11 (10)	0.51	0.110361	acetyl-coenzyme A synthetase 1 [Kluyveromyces marxianus DMKU3-1042]
119	gi|574142879|dbj|BAO40670.1|	983	49142	10 (7)	7 (6)	0.48	0.103869	(2R,3R)-2,3-butanediol dehydrogenase [Kluyveromyces marxianus DMKU3-1042]
120.1	gi|574144936|dbj|BAO42724.1|	982	28069	16 (13)	11 (9)	1.74	0.376526	60S ribosomal protein L8-B [Kluyveromyces marxianus DMKU3-1042]
120.2	gi|1255187423|ref|XP_022677686.1|	24	90569	5 (2)	3 (2)	0.07	0.0151476	ribosome biogenesis protein TSR1 [Kluyveromyces marxianus DMKU3-1042]
121	gi|574141254|dbj|BAO39048.1|	970	10928	7 (7)	2 (2)	1.29	0.279148	60S acidic ribosomal protein P2-B [Kluyveromyces marxianus DMKU3-1042]
122	gi|574140376|dbj|BAO38171.1|	969	82578	16 (11)	12 (10)	0.48	0.103869	1,4-alpha-glucan-branching enzyme [Kluyveromyces marxianus DMKU3-1042]
123	gi|574144719|dbj|BAO42507.1|	965	60447	10 (8)	5 (4)	0.24	0.0519346	beta-1,3-glucanosyltransferase [Kluyveromyces marxianus DMKU3-1042]
124	gi|764014332|dbj|BAO39889.2|	957	29635	11 (8)	7 (5)	0.89	0.192591	proteasome component C1 [Kluyveromyces marxianus DMKU3-1042]
125	gi|574143020|dbj|BAO40811.1|	956	27481	8 (7)	7 (7)	1.23	0.266165	proteasome component C7-alpha [Kluyveromyces marxianus DMKU3-1042]
126	gi|574142224|dbj|BAO40017.1|	951	70935	13 (9)	11 (8)	0.44	0.0952134	glycerol-3-phosphate dehydrogenase [Kluyveromyces marxianus DMKU3-1042]
127	gi|574142393|dbj|BAO40185.1|	950	174355	15 (12)	12 (10)	0.2	0.0432788	pentafunctional AROM polypeptide [Kluyveromyces marxianus DMKU3-1042]
128	gi|574139876|dbj|BAO37671.1|	944	58929	20 (11)	10 (8)	0.72	0.155804	protein disulfide-isomerase [Kluyveromyces marxianus DMKU3-1042]
129	gi|574143033|dbj|BAO40824.1|	942	28898	14 (14)	9 (9)	1.67	0.361378	40S ribosomal protein S1 [Kluyveromyces marxianus DMKU3-1042]
130	gi|574141518|dbj|BAO39311.1|	933	34312	8 (8)	6 (6)	0.74	0.160132	putative reductase 1 [Kluyveromyces marxianus DMKU3-1042]
131	gi|574144584|dbj|BAO42372.1|	927	56512	13 (11)	6 (6)	0.66	0.14282	sulfate adenylyltransferase [Kluyveromyces marxianus DMKU3-1042]
132	gi|574143207|dbj|BAO40998.1|	927	81358	12 (11)	9 (8)	0.37	0.0800658	ATP-dependent molecular chaperone HSC82 [Kluyveromyces marxianus DMKU3-1042]
133	gi|574140836|dbj|BAO38630.1|	926	45484	14 (11)	8 (8)	0.88	0.190427	pyruvate dehydrogenase E1 component subunit alpha [Kluyveromyces marxianus DMKU3-1042]
134	gi|574141535|dbj|BAO39328.1|	926	113775	12 (11)	12 (11)	0.37	0.0800658	ubiquitin-activating enzyme E1 1 [Kluyveromyces marxianus DMKU3-1042]
135	gi|574141239|dbj|BAO39033.1|	926	39529	14 (9)	6 (6)	0.76	0.164459	isocitrate dehydrogenase [NAD] subunit 2 [Kluyveromyces marxianus DMKU3-1042]
136	gi|574141801|dbj|BAO39594.1|	924	65896	14 (11)	9 (8)	0.55	0.119017	polyadenylate-binding protein [Kluyveromyces marxianus DMKU3-1042]
137	gi|574144545|dbj|BAO42333.1|	922	6674	9 (8)	3 (3)	7.55	1.63377	ATP synthase subunit epsilon [Kluyveromyces marxianus DMKU3-1042]
138	gi|574143749|dbj|BAO41539.1|	918	68067	10 (8)	7 (5)	0.27	0.0584264	mitochondrial import receptor subunit TOM70 [Kluyveromyces marxianus DMKU3-1042]
139	gi|574143982|dbj|BAO41772.1|	903	35380	11 (9)	9 (8)	1.05	0.227214	NADPH-dependent alpha-keto amide reductase [Kluyveromyces marxianus DMKU3-1042]
140	gi|574143588|dbj|BAO41378.1|	895	102399	15 (11)	13 (9)	0.33	0.07141	c-1-tetrahydrofolate synthase [Kluyveromyces marxianus DMKU3-1042]
141	gi|574141003|dbj|BAO38797.1|	887	19784	10 (9)	6 (5)	2.01	0.434952	60S ribosomal protein L11 [Kluyveromyces marxianus DMKU3-1042]
142	gi|693905338|dbj|BAP74049.1|	887	22564	6 (6)	5 (5)	1	0.216394	40S ribosomal protein S8 [Kluyveromyces marxianus]
143	gi|574139852|dbj|BAO37647.1|	881	82294	12 (8)	10 (7)	0.31	0.0670821	saccharolysin [Kluyveromyces marxianus DMKU3-1042]
144	gi|574140952|dbj|BAO38746.1|	855	54157	6 (6)	4 (4)	0.27	0.0584264	cystathionine beta-synthase [Kluyveromyces marxianus DMKU3-1042]
145.1	gi|574144013|dbj|BAO41803.1|	854	191701	20 (12)	16 (9)	0.18	0.0389509	DNA-directed RNA polymerase II subunit RPB1 [Kluyveromyces marxianus DMKU3-1042]
145.2	gi|1255186181|ref|XP_022677079.1|	566	56620	7 (6)	5 (5)	0.33	0.07141	glucose-6-phosphate 1-dehydrogenase [Kluyveromyces marxianus DMKU3-1042]
145.3	gi|1255186617|ref|XP_022677290.1|	282	186186	10 (6)	10 (6)	0.11	0.0238033	DNA-directed RNA polymerase I subunit RPA1 [Kluyveromyces marxianus DMKU3-1042]
146	gi|693901163|dbj|BAP70186.1|	847	48528	12 (8)	11 (7)	0.58	0.125509	uroporphyrinogen decarboxylase [Kluyveromyces marxianus]
147	gi|574143050|dbj|BAO40841.1|	847	138811	17 (9)	13 (9)	0.23	0.0497706	DNA-directed RNA polymerase II subunit RPB2 [Kluyveromyces marxianus DMKU3-1042]
148	gi|693900896|dbj|BAP70001.1|	846	20503	6 (6)	4 (4)	0.83	0.179607	hypothetical protein KLMA_10828 [Kluyveromyces marxianus]
149	gi|574143108|dbj|BAO40899.1|	841	39244	10 (9)	6 (5)	0.62	0.134164	60S ribosomal protein L4-B [Kluyveromyces marxianus DMKU3-1042]
150	gi|574141372|dbj|BAO39166.1|	841	57544	10 (8)	6 (5)	0.4	0.0865576	v-type proton ATPase subunit B [Kluyveromyces marxianus DMKU3-1042]
151	gi|2908|emb|CAA42589.1|	835	66046	11 (7)	8 (6)	0.34	0.073574	heat shock protein [Kluyveromyces marxianus]
152	gi|574140295|dbj|BAO38090.1|	823	53396	13 (11)	10 (9)	0.71	0.15364	6-phosphogluconate dehydrogenase [Kluyveromyces marxianus DMKU3-1042]
153	gi|693904194|dbj|BAP72999.1|	816	40067	8 (7)	4 (4)	0.49	0.106033	uncharacterized protein YNL134C [Kluyveromyces marxianus]
154	gi|574140163|dbj|BAO37958.1|	799	45771	8 (8)	8 (8)	0.75	0.162296	succinyl-CoA ligase [ADP-forming] subunit beta [Kluyveromyces marxianus DMKU3-1042]
155	gi|574142211|dbj|BAO40004.1|	788	80877	21 (13)	15 (10)	0.61	0.132	glutamyl-tRNA synthetase [Kluyveromyces marxianus DMKU3-1042]
156	gi|574142354|dbj|BAO40146.1|	784	74546	9 (8)	7 (6)	0.35	0.0757379	lysyl-tRNA synthetase [Kluyveromyces marxianus DMKU3-1042]
157	gi|574140653|dbj|BAO38448.1|	776	22832	7 (7)	3 (3)	0.51	0.110361	hypothetical protein KLMA_10826 [Kluyveromyces marxianus DMKU3-1042]
158	gi|574144182|dbj|BAO41971.1|	768	41413	8 (8)	6 (6)	0.71	0.15364	glutamine synthetase [Kluyveromyces marxianus DMKU3-1042]
159	gi|574142913|dbj|BAO40704.1|	768	54704	8 (7)	6 (6)	0.42	0.0908855	serine hydroxymethyltransferase [Kluyveromyces marxianus DMKU3-1042]
160	gi|574139861|dbj|BAO37656.1|	757	14559	7 (7)	4 (4)	1.86	0.402493	cytochrome b-c1 complex subunit 7 [Kluyveromyces marxianus DMKU3-1042]
161	gi|574141020|dbj|BAO38814.1|	754	15989	11 (8)	4 (3)	1.16	0.251017	40S ribosomal protein S15 [Kluyveromyces marxianus DMKU3-1042]
162	gi|574140175|dbj|BAO37970.1|	753	44568	16 (8)	11 (7)	0.65	0.140656	ATP-dependent RNA helicase eIF4A [Kluyveromyces marxianus DMKU3-1042]
163	gi|574141979|dbj|BAO39772.1|	749	50886	9 (6)	7 (5)	0.37	0.0800658	D-3-phosphoglycerate dehydrogenase 1 [Kluyveromyces marxianus DMKU3-1042]
164	gi|574143057|dbj|BAO40848.1|	747	17706	8 (6)	6 (5)	1.39	0.300788	60S ribosomal protein L26-B [Kluyveromyces marxianus DMKU3-1042]
165	gi|574142315|dbj|BAO40107.1|	744	51868	7 (7)	6 (6)	0.45	0.0973773	aspartate aminotransferase [Kluyveromyces marxianus DMKU3-1042]
166	gi|574142967|dbj|BAO40758.1|	741	107052	10 (6)	9 (5)	0.16	0.034623	alanyl-tRNA synthetase [Kluyveromyces marxianus DMKU3-1042]
167	gi|574141983|dbj|BAO39776.1|	741	13801	6 (5)	3 (3)	1.43	0.309443	glyoxalase super family protein [Kluyveromyces marxianus DMKU3-1042]
168	gi|574140942|dbj|BAO38736.1|	741	38658	7 (5)	4 (2)	0.18	0.0389509	pyruvate dehydrogenase E1 component subunit beta [Kluyveromyces marxianus DMKU3-1042]
169	gi|574141464|dbj|BAO39258.1|	741	33897	5 (5)	2 (2)	0.32	0.0692461	60S ribosomal protein L5 [Kluyveromyces marxianus DMKU3-1042]
170	gi|2805|emb|CAA29353.1|	736	93859	11 (7)	9 (6)	0.27	0.0584264	unnamed protein product [Kluyveromyces marxianus]
171	gi|574141222|dbj|BAO39016.1|	734	15556	6 (6)	5 (5)	2.27	0.491214	60S ribosomal protein L27-A [Kluyveromyces marxianus DMKU3-1042]
172	gi|693900476|dbj|BAP69581.1|	724	19599	9 (8)	5 (4)	1.2	0.259673	hypothetical protein KMAR_10373 [Kluyveromyces marxianus]
173	gi|574143619|dbj|BAO41409.1|	723	14406	10 (9)	4 (3)	0.89	0.192591	histone H2B.2 [Kluyveromyces marxianus DMKU3-1042]
174	gi|693903648|dbj|BAP72500.1|	714	47894	12 (8)	8 (6)	0.59	0.127672	mannose-6-phosphate isomerase [Kluyveromyces marxianus]
175	gi|321440550|gb|ADW84693.1|	712	38438	7 (7)	5 (5)	0.51	0.110361	xylitol dehydrogenase [Kluyveromyces marxianus]
176	gi|574141132|dbj|BAO38926.1|	710	32611	12 (9)	7 (6)	0.97	0.209902	NADH-cytochrome b5 reductase 2 [Kluyveromyces marxianus DMKU3-1042]
177	gi|574142675|dbj|BAO40467.1|	709	23306	10 (10)	8 (8)	1.93	0.41764	60S ribosomal protein L6-B [Kluyveromyces marxianus DMKU3-1042]
178	gi|574140056|dbj|BAO37851.1|	708	47166	6 (6)	6 (6)	0.5	0.108197	elongation factor Tu [Kluyveromyces marxianus DMKU3-1042]
179	gi|574141601|dbj|BAO39394.1|	695	62239	12 (9)	7 (6)	0.36	0.0779018	phosphoglucomutase-2 [Kluyveromyces marxianus DMKU3-1042]
180	gi|81249994|gb|ABB69703.1|	690	32232	9 (8)	5 (5)	0.8	0.173115	inorganic pyrophosphatase [Kluyveromyces marxianus]
181.1	gi|574140168|dbj|BAO37963.1|	689	107696	11 (7)	7 (5)	0.16	0.034623	6-phosphofructokinase subunit alpha [Kluyveromyces marxianus DMKU3-1042]
181.2	gi|1255187095|ref|XP_022677532.1|	292	102085	3 (3)	3 (3)	0.1	0.0216394	6-phosphofructokinase subunit beta [Kluyveromyces marxianus DMKU3-1042]
182	gi|574143174|dbj|BAO40965.1|	682	58382	12 (8)	9 (5)	0.47	0.101705	nucleolar protein 56 [Kluyveromyces marxianus DMKU3-1042]
183	gi|574141447|dbj|BAO39241.1|	681	12888	11 (10)	4 (4)	1.57	0.339739	60S ribosomal protein L33-B [Kluyveromyces marxianus DMKU3-1042]
184	gi|529190217|gb|AGS77200.1|	681	76616	12 (10)	9 (7)	0.4	0.0865576	UDP-glucose 4-epimerase [Kluyveromyces marxianus]
185	gi|574144817|dbj|BAO42605.1|	673	33260	12 (10)	11 (9)	1.35	0.292132	spermidine synthase [Kluyveromyces marxianus DMKU3-1042]
186	gi|574143265|dbj|BAO41056.1|	659	64626	11 (10)	8 (8)	0.49	0.106033	2-isopropylmalate synthase [Kluyveromyces marxianus DMKU3-1042]
187	gi|574143167|dbj|BAO40958.1|	642	236516	16 (7)	13 (7)	0.1	0.0216394	glutamate synthase [NADH] [Kluyveromyces marxianus DMKU3-1042]
188	gi|574144052|dbj|BAO41842.1|	637	37978	10 (6)	8 (5)	0.52	0.112525	uncharacterized protein YBR053C [Kluyveromyces marxianus DMKU3-1042]
189	gi|574140914|dbj|BAO38708.1|	635	69144	10 (8)	7 (5)	0.26	0.0562624	actin-binding protein [Kluyveromyces marxianus DMKU3-1042]
190	gi|574141192|dbj|BAO38986.1|	627	51345	8 (5)	6 (4)	0.28	0.0605903	cAMP-dependent protein kinase regulatory subunit [Kluyveromyces marxianus DMKU3-1042]
191	gi|574143983|dbj|BAO41773.1|	627	60899	7 (6)	5 (5)	0.3	0.0649182	D-lactate dehydrogenase [cytochrome] 2 [Kluyveromyces marxianus DMKU3-1042]
192	gi|574143356|dbj|BAO41147.1|	627	47887	12 (6)	5 (4)	0.31	0.0670821	dihydrolipoyllysine-residue succinyltransferase component of 2-oxoglutarate dehydrogenase complex [Kluyveromyces marxianus DMKU3-1042]
193	gi|574140026|dbj|BAO37821.1|	625	34191	11 (8)	7 (6)	0.74	0.160132	rRNA 2'-O-methyltransferase fibrillarin [Kluyveromyces marxianus DMKU3-1042]
194	gi|574144673|dbj|BAO42461.1|	623	75246	8 (6)	6 (5)	0.29	0.0627543	phosphatidylinositol 4 [Kluyveromyces marxianus DMKU3-1042]
195	gi|693903067|dbj|BAP71978.1|	623	173818	10 (8)	8 (6)	0.14	0.0302952	glycogen debranching enzyme [Kluyveromyces marxianus]
196	gi|574144700|dbj|BAO42488.1|	622	33135	8 (8)	4 (4)	0.61	0.132	succinate/fumarate mitochondrial transporter [Kluyveromyces marxianus DMKU3-1042]
197	gi|574143344|dbj|BAO41135.1|	619	99673	6 (6)	4 (4)	0.14	0.0302952	uncharacterized protein YGR130C [Kluyveromyces marxianus DMKU3-1042]
198	gi|574140490|dbj|BAO38285.1|	617	16958	7 (6)	4 (4)	1.07	0.231542	nucleoside diphosphate kinase [Kluyveromyces marxianus DMKU3-1042]
199.1	gi|764014340|dbj|BAO40237.2|	613	96551	11 (7)	9 (6)	0.26	0.0562624	MOG interacting and ectopic P-granules protein [Kluyveromyces marxianus DMKU3-1042]
199.2	gi|693902817|dbj|BAP71728.1|	308	23722	4 (3)	3 (2)	0.48	0.103869	MOG interacting and ectopic P-granules protein [Kluyveromyces marxianus]
200	gi|574140929|dbj|BAO38723.1|	612	117918	11 (6)	9 (5)	0.18	0.0389509	FACT complex subunit SPT16 [Kluyveromyces marxianus DMKU3-1042]
201	gi|574141922|dbj|BAO39715.1|	611	12423	5 (5)	4 (4)	1.65	0.35705	v-type proton ATPase subunit G [Kluyveromyces marxianus DMKU3-1042]
202.1	gi|574143578|dbj|BAO41368.1|	611	11201	10 (5)	4 (4)	1.92	0.415476	thioredoxin-2 [Kluyveromyces marxianus DMKU3-1042]
202.2	gi|1777443838|gb|QGN17488.1|	611	11215	10 (5)	4 (4)	1.92	0.415476	thioredoxin-2 [Kluyveromyces marxianus]
203	gi|574140326|dbj|BAO38121.1|	610	60813	6 (5)	4 (4)	0.23	0.0497706	carboxypeptidase Y [Kluyveromyces marxianus DMKU3-1042]
204	gi|574143078|dbj|BAO40869.1|	610	25613	7 (7)	3 (3)	0.84	0.181771	cell wall protein CWP1 [Kluyveromyces marxianus DMKU3-1042]
205	gi|764014294|dbj|BAO37998.2|	608	20643	6 (6)	4 (4)	1.13	0.244525	ribosomal_L22 [Kluyveromyces marxianus DMKU3-1042]
206	gi|574142738|dbj|BAO40530.1|	607	18599	8 (6)	2 (2)	0.39	0.0843937	nascent polypeptide-associated complex subunit alpha [Kluyveromyces marxianus DMKU3-1042]
207	gi|574140812|dbj|BAO38606.1|	603	67798	7 (5)	5 (3)	0.15	0.0324591	actin-interacting protein 1 [Kluyveromyces marxianus DMKU3-1042]
208	gi|693901877|dbj|BAP70853.1|	602	40536	7 (6)	6 (5)	0.6	0.129836	centromere and promoter factor 1 [Kluyveromyces marxianus]
209	gi|574143073|dbj|BAO40864.1|	601	11950	8 (6)	3 (2)	1.74	0.376526	40S ribosomal protein S25 [Kluyveromyces marxianus DMKU3-1042]
210	gi|574140183|dbj|BAO37978.1|	601	42465	6 (6)	5 (5)	0.45	0.0973773	biotin synthase [Kluyveromyces marxianus DMKU3-1042]
211	gi|1777443256|gb|QGN16906.1|	598	45008	6 (5)	5 (4)	0.33	0.07141	protein HSP42 [Kluyveromyces marxianus]
212	gi|574143160|dbj|BAO40951.1|	595	63227	6 (4)	6 (4)	0.22	0.0476067	threonine dehydratase [Kluyveromyces marxianus DMKU3-1042]
213	gi|574142939|dbj|BAO40730.1|	595	38621	4 (4)	3 (3)	0.28	0.0605903	cysteine synthase [Kluyveromyces marxianus DMKU3-1042]
214	gi|574143780|dbj|BAO41570.1|	595	39247	4 (4)	3 (3)	0.27	0.0584264	3'(2')5'-bisphosphate nucleotidase [Kluyveromyces marxianus DMKU3-1042]
215	gi|574141217|dbj|BAO39011.1|	595	25372	5 (4)	3 (2)	0.28	0.0605903	superoxide dismutase [Mn] [Kluyveromyces marxianus DMKU3-1042]
216	gi|574142056|dbj|BAO39849.1|	595	42730	4 (4)	2 (2)	0.16	0.034623	cell wall protein ECM33 [Kluyveromyces marxianus DMKU3-1042]
217	gi|574141067|dbj|BAO38861.1|	594	16506	7 (6)	4 (4)	1.11	0.240197	ribosomal_L18e super family [Kluyveromyces marxianus DMKU3-1042]
218	gi|1777441455|gb|QGN15105.1|	593	78433	9 (5)	6 (4)	0.18	0.0389509	long-chain-fatty-acid--CoA ligase 1 [Kluyveromyces marxianus]
219	gi|574142326|dbj|BAO40118.1|	591	16991	9 (7)	6 (6)	1.97	0.426296	40S ribosomal protein S13 [Kluyveromyces marxianus DMKU3-1042]
220	gi|574141913|dbj|BAO39706.1|	588	40388	10 (4)	6 (4)	0.37	0.0800658	uncharacterized protein YMR152W [Kluyveromyces marxianus DMKU3-1042]
221	gi|574143939|dbj|BAO41729.1|	579	25307	8 (5)	5 (4)	0.86	0.186099	40S ribosomal protein S5 [Kluyveromyces marxianus DMKU3-1042]
222	gi|263483|gb|AAB24899.1|	575	14496	9 (7)	6 (5)	1.86	0.402493	RP59 [Kluyveromyces marxianus]
223	gi|574139878|dbj|BAO37673.1|	566	53712	4 (4)	3 (3)	0.2	0.0432788	glucokinase-1 [Kluyveromyces marxianus DMKU3-1042]
224.1	gi|574140260|dbj|BAO38055.1|	563	51825	11 (7)	7 (5)	0.45	0.0973773	argininosuccinate lyase [Kluyveromyces marxianus DMKU3-1042]
224.2	gi|1255186791|ref|XP_022677378.1|	336	145703	13 (8)	10 (6)	0.14	0.0302952	uncharacterized protein KLMA_60304 [Kluyveromyces marxianus DMKU3-1042]
225	gi|574141993|dbj|BAO39786.1|	559	57158	7 (5)	6 (4)	0.32	0.0692461	threonine synthase [Kluyveromyces marxianus DMKU3-1042]
226	gi|764014357|dbj|BAO41183.2|	559	27334	4 (4)	3 (3)	0.41	0.0887215	HYALURONIC ACID-BINDING PROTEIN 4 [Kluyveromyces marxianus DMKU3-1042]
227	gi|574141776|dbj|BAO39569.1|	557	52853	7 (6)	6 (5)	0.35	0.0757379	fumarate reductase [Kluyveromyces marxianus DMKU3-1042]
228	gi|574142380|dbj|BAO40172.1|	555	45666	12 (8)	6 (4)	0.52	0.112525	putative aryl-alcohol dehydrogenase YPL088W [Kluyveromyces marxianus DMKU3-1042]
229	gi|2700|emb|CAA43710.1|	554	38291	8 (5)	5 (4)	0.39	0.0843937	3-isopropylmalate dehydrogenase [Kluyveromyces marxianus]
230	gi|574144928|dbj|BAO42716.1|	554	56157	4 (4)	2 (2)	0.12	0.0259673	putative aspartyl aminopeptidase [Kluyveromyces marxianus DMKU3-1042]
231	gi|574142882|dbj|BAO40673.1|	553	49765	5 (5)	4 (4)	0.29	0.0627543	NADP-specific glutamate dehydrogenase 2 [Kluyveromyces marxianus DMKU3-1042]
232	gi|574141040|dbj|BAO38834.1|	544	38777	4 (4)	3 (3)	0.28	0.0605903	eukaryotic translation initiation factor 3 subunit I [Kluyveromyces marxianus DMKU3-1042]
233	gi|574144822|dbj|BAO42610.1|	538	153229	16 (9)	10 (6)	0.13	0.0281312	L-aminoadipate-semialdehyde dehydrogenase [Kluyveromyces marxianus DMKU3-1042]
234	gi|574141219|dbj|BAO39013.1|	537	58881	8 (6)	6 (5)	0.31	0.0670821	UPF0673 membrane protein YHR009C [Kluyveromyces marxianus DMKU3-1042]
235	gi|764014302|dbj|BAO38323.2|	525	22638	8 (8)	4 (4)	0.74	0.160132	ribosomal_L13e super family [Kluyveromyces marxianus DMKU3-1042]
236	gi|574143674|dbj|BAO41464.1|	522	47133	5 (4)	3 (2)	0.14	0.0302952	eukaryotic elongation factor 1Bgamma [Kluyveromyces marxianus DMKU3-1042]
237	gi|574140904|dbj|BAO38698.1|	522	15886	4 (4)	4 (4)	1.17	0.253181	myosin light chain 1 [Kluyveromyces marxianus DMKU3-1042]
238	gi|574140819|dbj|BAO38613.1|	516	78821	5 (4)	4 (3)	0.13	0.0281312	glucosamine--fructose-6-phosphate aminotransferase [isomerizing] [Kluyveromyces marxianus DMKU3-1042]
239	gi|574144881|dbj|BAO42669.1|	516	28164	6 (6)	5 (5)	0.95	0.205574	mitochondrial peroxiredoxin PRX1 [Kluyveromyces marxianus DMKU3-1042]
240	gi|574144015|dbj|BAO41805.1|	515	75765	7 (6)	5 (5)	0.24	0.0519346	biotin--protein ligase [Kluyveromyces marxianus DMKU3-1042]
241	gi|574140969|dbj|BAO38763.1|	513	52174	11 (9)	8 (7)	0.54	0.116853	serine hydroxymethyltransferase [Kluyveromyces marxianus DMKU3-1042]
242	gi|574142149|dbj|BAO39942.1|	513	34510	8 (5)	7 (5)	0.58	0.125509	37S ribosomal protein PET123 [Kluyveromyces marxianus DMKU3-1042]
243	gi|574142058|dbj|BAO39851.1|	512	64853	10 (8)	4 (4)	0.22	0.0476067	glutamate decarboxylase [Kluyveromyces marxianus DMKU3-1042]
244	gi|574139906|dbj|BAO37701.1|	507	42290	5 (4)	4 (3)	0.35	0.0757379	S-adenosylmethionine synthetase 2 [Kluyveromyces marxianus DMKU3-1042]
245	gi|574143828|dbj|BAO41618.1|	500	76811	4 (4)	4 (4)	0.18	0.0389509	copper amine oxidase 1 [Kluyveromyces marxianus DMKU3-1042]
246	gi|574143814|dbj|BAO41604.1|	499	13327	6 (5)	5 (4)	1.49	0.322427	40S ribosomal protein S20 [Kluyveromyces marxianus DMKU3-1042]
247	gi|574142179|dbj|BAO39972.1|	499	67964	10 (6)	8 (5)	0.27	0.0584264	ABC transporter ATP-binding protein ARB1 [Kluyveromyces marxianus DMKU3-1042]
248	gi|574140911|dbj|BAO38705.1|	497	74446	8 (6)	6 (5)	0.24	0.0519346	general transcriptional corepressor TUP1 [Kluyveromyces marxianus DMKU3-1042]
249	gi|574142079|dbj|BAO39872.1|	494	38883	8 (8)	5 (5)	0.63	0.136328	D-arabinose dehydrogenase [NAD(P)+] heavy chain [Kluyveromyces marxianus DMKU3-1042]
250	gi|574141142|dbj|BAO38936.1|	493	54161	13 (7)	8 (4)	0.34	0.073574	centromere/microtubule-binding protein CBF5 [Kluyveromyces marxianus DMKU3-1042]
251	gi|574144005|dbj|BAO41795.1|	489	14038	8 (6)	5 (4)	1.98	0.42846	60S ribosomal protein L35 [Kluyveromyces marxianus DMKU3-1042]
252	gi|574142199|dbj|BAO39992.1|	487	84886	8 (6)	6 (5)	0.21	0.0454427	bifunctional purine biosynthetic protein ADE5 [Kluyveromyces marxianus DMKU3-1042]
253	gi|574143294|dbj|BAO41085.1|	485	124557	13 (6)	10 (5)	0.17	0.036787	valyl-tRNA synthetase [Kluyveromyces marxianus DMKU3-1042]
254	gi|574142780|dbj|BAO40572.1|	484	48722	7 (6)	5 (4)	0.3	0.0649182	37S ribosomal protein S23 [Kluyveromyces marxianus DMKU3-1042]
255.1	gi|574144208|dbj|BAO41997.1|	481	14712	8 (5)	5 (4)	1.29	0.279148	60S ribosomal protein L32 [Kluyveromyces marxianus DMKU3-1042]
255.2	gi|1255187191|ref|XP_022677580.1|	168	41379	4 (3)	3 (3)	0.26	0.0562624	peptidyl-prolyl cis-trans isomerase D [Kluyveromyces marxianus DMKU3-1042]
256	gi|574142248|dbj|BAO40040.1|	481	48708	13 (9)	7 (5)	0.48	0.103869	saccharopine dehydrogenase [NADP+ [Kluyveromyces marxianus DMKU3-1042]
257	gi|574140527|dbj|BAO38322.1|	479	15851	7 (5)	5 (4)	1.63	0.352722	40S ribosomal protein S16 [Kluyveromyces marxianus DMKU3-1042]
258	gi|574140928|dbj|BAO38722.1|	477	186982	14 (7)	11 (6)	0.11	0.0238033	clathrin heavy chain [Kluyveromyces marxianus DMKU3-1042]
259	gi|574144937|dbj|BAO42725.1|	477	27482	11 (8)	5 (4)	0.58	0.125509	single-stranded nucleic acid-binding protein [Kluyveromyces marxianus DMKU3-1042]
260	gi|574142166|dbj|BAO39959.1|	472	17828	5 (5)	3 (3)	0.68	0.147148	60S ribosomal protein L12 [Kluyveromyces marxianus DMKU3-1042]
261	gi|693901096|dbj|BAP70119.1|	472	21156	7 (5)	4 (3)	0.55	0.119017	proteasome component PRE3 [Kluyveromyces marxianus]
262	gi|574142479|dbj|BAO40271.1|	471	12505	6 (6)	3 (3)	2.35	0.508526	SDO1-like protein YHR087W [Kluyveromyces marxianus DMKU3-1042]
263	gi|574141933|dbj|BAO39726.1|	468	21899	7 (6)	5 (5)	1.04	0.22505	ATP synthase subunit 5 [Kluyveromyces marxianus DMKU3-1042]
264	gi|574143410|dbj|BAO41201.1|	466	35521	5 (4)	3 (3)	0.31	0.0670821	37S ribosomal protein S24 [Kluyveromyces marxianus DMKU3-1042]
265	gi|574142151|dbj|BAO39944.1|	466	30830	5 (5)	3 (3)	0.36	0.0779018	proteasome component PUP1 [Kluyveromyces marxianus DMKU3-1042]
266	gi|764014377|dbj|BAO42206.2|	466	22240	7 (5)	4 (2)	0.32	0.0692461	60S ribosomal protein L19 [Kluyveromyces marxianus DMKU3-1042]
267	gi|574143346|dbj|BAO41137.1|	465	31186	6 (4)	6 (4)	0.5	0.108197	prohibitin-1 [Kluyveromyces marxianus DMKU3-1042]
268	gi|574142751|dbj|BAO40543.1|	465	21000	4 (4)	3 (3)	0.56	0.121181	peptidyl-prolyl cis-trans isomerase C [Kluyveromyces marxianus DMKU3-1042]
269	gi|574140061|dbj|BAO37856.1|	465	49460	4 (4)	3 (3)	0.21	0.0454427	glucan 1,3-beta-glucosidase [Kluyveromyces marxianus DMKU3-1042]
270	gi|574144367|dbj|BAO42156.1|	465	33062	6 (4)	4 (2)	0.21	0.0454427	37S ribosomal protein S5 [Kluyveromyces marxianus DMKU3-1042]
271	gi|574140968|dbj|BAO38762.1|	465	38352	4 (4)	2 (2)	0.18	0.0389509	alanine--glyoxylate aminotransferase 1 [Kluyveromyces marxianus DMKU3-1042]
272	gi|574143963|dbj|BAO41753.1|	464	38616	4 (4)	2 (2)	0.18	0.0389509	lactoylglutathione lyase [Kluyveromyces marxianus DMKU3-1042]
273	gi|574141174|dbj|BAO38968.1|	458	47976	7 (4)	6 (4)	0.3	0.0649182	uncharacterized protein YPR148C [Kluyveromyces marxianus DMKU3-1042]
274	gi|574144430|dbj|BAO42219.1|	458	41994	6 (4)	5 (3)	0.35	0.0757379	deoxyhypusine synthase [Kluyveromyces marxianus DMKU3-1042]
275	gi|574144745|dbj|BAO42533.1|	458	21472	4 (4)	3 (3)	0.55	0.119017	40S ribosomal protein S7-A [Kluyveromyces marxianus DMKU3-1042]
276	gi|574144931|dbj|BAO42719.1|	458	29227	7 (4)	5 (3)	0.38	0.0822297	succinate dehydrogenase [ubiquinone] iron-sulfur subunit [Kluyveromyces marxianus DMKU3-1042]
277	gi|574140508|dbj|BAO38303.1|	456	45081	9 (5)	6 (4)	0.33	0.07141	cell division control protein 12 [Kluyveromyces marxianus DMKU3-1042]
278	gi|764014300|dbj|BAO38238.2|	454	75704	11 (5)	9 (4)	0.18	0.0389509	DUF1900 super family [Kluyveromyces marxianus DMKU3-1042]
279	gi|574143046|dbj|BAO40837.1|	454	41218	6 (4)	4 (3)	0.26	0.0562624	inosine-5'-monophosphate dehydrogenase [Kluyveromyces marxianus DMKU3-1042]
280	gi|574143473|dbj|BAO41264.1|	450	48703	5 (3)	4 (3)	0.22	0.0476067	adenylosuccinate synthetase [Kluyveromyces marxianus DMKU3-1042]
281	gi|574142287|dbj|BAO40079.1|	450	36801	4 (3)	4 (3)	0.29	0.0627543	malate dehydrogenase [Kluyveromyces marxianus DMKU3-1042]
282	gi|574140954|dbj|BAO38748.1|	450	37866	3 (3)	3 (3)	0.29	0.0627543	delta-aminolevulinic acid dehydratase [Kluyveromyces marxianus DMKU3-1042]
283	gi|574143644|dbj|BAO41434.1|	450	18916	3 (3)	3 (3)	0.64	0.138492	tropomyosin-2 [Kluyveromyces marxianus DMKU3-1042]
284	gi|574144857|dbj|BAO42645.1|	450	16808	3 (3)	3 (3)	0.74	0.160132	cytosine deaminase [Kluyveromyces marxianus DMKU3-1042]
285	gi|693902478|dbj|BAP71454.1|	450	39144	3 (3)	3 (3)	0.28	0.0605903	hypothetical protein KMAR_30649 [Kluyveromyces marxianus]
286	gi|574140940|dbj|BAO38734.1|	450	70131	5 (3)	4 (2)	0.1	0.0216394	methylenetetrahydrofolate reductase 2 [Kluyveromyces marxianus DMKU3-1042]
287	gi|574140147|dbj|BAO37942.1|	450	54547	6 (3)	4 (2)	0.12	0.0259673	probable 1,3-beta-glucanosyltransferase GAS3 [Kluyveromyces marxianus DMKU3-1042]
288	gi|574140596|dbj|BAO38391.1|	450	18174	5 (3)	4 (2)	0.41	0.0887215	60S ribosomal protein L21-A [Kluyveromyces marxianus DMKU3-1042]
289	gi|574140256|dbj|BAO38051.1|	450	77207	4 (3)	3 (2)	0.13	0.0281312	NADH dehydrogenase [Kluyveromyces marxianus DMKU3-1042]
290	gi|574141527|dbj|BAO39320.1|	450	32254	3 (3)	2 (2)	0.22	0.0476067	mitochondrial phosphate carrier protein [Kluyveromyces marxianus DMKU3-1042]
291	gi|574144141|dbj|BAO41930.1|	450	39320	3 (3)	2 (2)	0.18	0.0389509	mannose-1-phosphate guanyltransferase [Kluyveromyces marxianus DMKU3-1042]
292	gi|574142500|dbj|BAO40292.1|	450	24522	4 (3)	2 (1)	0.14	0.0302952	nicotinamidase [Kluyveromyces marxianus DMKU3-1042]
293	gi|574144766|dbj|BAO42554.1|	450	65396	3 (3)	1 (1)	0.05	0.0108197	probable electron transfer flavoprotein-ubiquinone oxidoreductase [Kluyveromyces marxianus DMKU3-1042]
294	gi|574143630|dbj|BAO41420.1|	449	15347	6 (4)	4 (4)	1.23	0.266165	histone H3 [Kluyveromyces marxianus DMKU3-1042]
295	gi|42521636|gb|AAS18310.1|	447	117488	19 (10)	12 (9)	0.28	0.0605903	beta-D-galactosidase [Kluyveromyces marxianus]
296	gi|574143970|dbj|BAO41760.1|	443	249896	12 (5)	10 (4)	0.05	0.0108197	acetyl-CoA carboxylase [Kluyveromyces marxianus DMKU3-1042]
297	gi|574141872|dbj|BAO39665.1|	431	80202	16 (6)	10 (5)	0.22	0.0476067	glycogen [starch] synthase isoform 2 [Kluyveromyces marxianus DMKU3-1042]
298	gi|574140984|dbj|BAO38778.1|	425	57033	4 (3)	4 (3)	0.18	0.0389509	nucleolar protein 58 [Kluyveromyces marxianus DMKU3-1042]
299	gi|574143208|dbj|BAO40999.1|	421	41000	6 (4)	4 (3)	0.26	0.0562624	L-asparaginase 1 [Kluyveromyces marxianus DMKU3-1042]
300	gi|574144892|dbj|BAO42680.1|	418	123272	8 (5)	8 (5)	0.14	0.0302952	isoleucyl-tRNA synthetase [Kluyveromyces marxianus DMKU3-1042]
301	gi|574143553|dbj|BAO41343.1|	415	34091	5 (4)	3 (3)	0.45	0.0973773	prohibitin-2 [Kluyveromyces marxianus DMKU3-1042]
302	gi|574144612|dbj|BAO42400.1|	408	16958	3 (3)	1 (1)	0.72	0.155804	translation machinery-associated protein 17 [Kluyveromyces marxianus DMKU3-1042]
303.1	gi|693900779|dbj|BAP69884.1|	408	10923	5 (5)	2 (2)	1.29	0.279148	60S acidic ribosomal protein P1-alpha [Kluyveromyces marxianus]
303.2	gi|1255180441|ref|XP_022674213.1|	293	10895	8 (6)	3 (2)	1.29	0.279148	60S acidic ribosomal protein P1-alpha [Kluyveromyces marxianus DMKU3-1042]
304	gi|574143199|dbj|BAO40990.1|	404	27065	7 (3)	4 (2)	0.42	0.0908855	37S ribosomal protein S17 [Kluyveromyces marxianus DMKU3-1042]
305	gi|574142485|dbj|BAO40277.1|	401	17125	6 (4)	3 (3)	1.06	0.229378	cytochrome c oxidase subunit 6 [Kluyveromyces marxianus DMKU3-1042]
306	gi|574144459|dbj|BAO42248.1|	400	105956	11 (4)	7 (2)	0.06	0.0129836	coatomer subunit gamma [Kluyveromyces marxianus DMKU3-1042]
307	gi|574141157|dbj|BAO38951.1|	398	67329	13 (5)	5 (4)	0.21	0.0454427	phenylalanyl-tRNA synthetase beta chain [Kluyveromyces marxianus DMKU3-1042]
308	gi|574144237|dbj|BAO42026.1|	397	18868	7 (7)	3 (3)	0.93	0.201246	uncharacterized protein YIL057C [Kluyveromyces marxianus DMKU3-1042]
309.1	gi|693901933|dbj|BAP70909.1|	393	57862	19 (9)	7 (6)	0.47	0.101705	mitochondrial inner membrane i-AAA protease supercomplex subunit MGR3 [Kluyveromyces marxianus]
309.2	gi|1255182551|ref|XP_022675259.1|	378	57808	14 (9)	8 (6)	0.47	0.101705	mitochondrial inner membrane i-AAA protease supercomplex subunit MGR3 [Kluyveromyces marxianus DMKU3-1042]
310	gi|574140351|dbj|BAO38146.1|	391	52722	14 (10)	8 (6)	0.44	0.0952134	seryl-tRNA synthetase [Kluyveromyces marxianus DMKU3-1042]
311	gi|574140064|dbj|BAO37859.1|	389	26807	6 (6)	3 (3)	0.6	0.129836	uncharacterized protein YLR301W [Kluyveromyces marxianus DMKU3-1042]
312	gi|574143146|dbj|BAO40937.1|	386	147340	5 (4)	4 (3)	0.07	0.0151476	phosphoribosylformylglycinamidine synthase [Kluyveromyces marxianus DMKU3-1042]
313	gi|574140525|dbj|BAO38320.1|	384	49783	7 (5)	6 (4)	0.29	0.0627543	ATP-dependent RNA helicase SUB2 [Kluyveromyces marxianus DMKU3-1042]
314	gi|574140932|dbj|BAO38726.1|	382	27379	6 (5)	4 (4)	0.77	0.166623	40S ribosomal protein S2 [Kluyveromyces marxianus DMKU3-1042]
315	gi|574143041|dbj|BAO40832.1|	376	47742	11 (6)	7 (4)	0.4	0.0865576	ornithine aminotransferase [Kluyveromyces marxianus DMKU3-1042]
316	gi|1777439781|gb|QGN13431.1|	373	21628	10 (10)	7 (7)	1.74	0.376526	40S ribosomal protein S9 [Kluyveromyces marxianus]
317	gi|574144779|dbj|BAO42567.1|	368	18754	3 (3)	1 (1)	0.18	0.0389509	translationally-controlled tumor protein homolog [Kluyveromyces marxianus DMKU3-1042]
318	gi|574142902|dbj|BAO40693.1|	360	39831	7 (5)	5 (4)	0.49	0.106033	uncharacterized protein in HIS3 3'region [Kluyveromyces marxianus DMKU3-1042]
319	gi|574140832|dbj|BAO38626.1|	359	13825	7 (6)	3 (2)	0.55	0.119017	histone H2A [Kluyveromyces marxianus DMKU3-1042]
320	gi|574143336|dbj|BAO41127.1|	358	27363	5 (3)	4 (2)	0.26	0.0562624	60S ribosomal protein L2 [Kluyveromyces marxianus DMKU3-1042]
321	gi|574143994|dbj|BAO41784.1|	356	48796	4 (3)	3 (2)	0.14	0.0302952	homocitrate synthase [Kluyveromyces marxianus DMKU3-1042]
322	gi|574140261|dbj|BAO38056.1|	354	62193	14 (11)	5 (3)	0.17	0.036787	asparaginyl-tRNA synthetase [Kluyveromyces marxianus DMKU3-1042]
323	gi|574142156|dbj|BAO39949.1|	353	76305	9 (7)	6 (5)	0.23	0.0497706	carnitine O-acetyltransferase [Kluyveromyces marxianus DMKU3-1042]
324	gi|574142840|dbj|BAO40632.1|	353	29677	8 (4)	4 (3)	0.38	0.0822297	eukaryotic translation initiation factor 3 subunit G [Kluyveromyces marxianus DMKU3-1042]
325	gi|574140434|dbj|BAO38229.1|	352	59388	8 (7)	5 (4)	0.46	0.0995412	uncharacterized protein YKR016W [Kluyveromyces marxianus DMKU3-1042]
326	gi|574141701|dbj|BAO39494.1|	352	46620	6 (5)	4 (3)	0.23	0.0497706	ribonucleoside-diphosphate reductase small chain 1 [Kluyveromyces marxianus DMKU3-1042]
327	gi|574141114|dbj|BAO38908.1|	346	65234	9 (4)	6 (3)	0.16	0.034623	ADP-ribosylation factor-binding protein GGA2 [Kluyveromyces marxianus DMKU3-1042]
328	gi|574144309|dbj|BAO42098.1|	345	33457	4 (4)	3 (3)	0.33	0.07141	protein transport protein SEC13 [Kluyveromyces marxianus DMKU3-1042]
329	gi|574143100|dbj|BAO40891.1|	345	31754	9 (6)	6 (3)	0.49	0.106033	ATP synthase subunit gamma [Kluyveromyces marxianus DMKU3-1042]
330	gi|574141162|dbj|BAO38956.1|	344	84584	5 (5)	4 (4)	0.16	0.034623	protein transport protein SEC23 [Kluyveromyces marxianus DMKU3-1042]
331	gi|574144580|dbj|BAO42368.1|	343	34166	6 (5)	5 (4)	0.45	0.0973773	eukaryotic translation initiation factor 2 subunit alpha [Kluyveromyces marxianus DMKU3-1042]
332	gi|1777440162|gb|QGN13812.1|	343	15804	7 (6)	3 (3)	1.18	0.255345	40S ribosomal protein S19 [Kluyveromyces marxianus]
333	gi|764014360|dbj|BAO41360.2|	339	28190	4 (4)	3 (3)	0.4	0.0865576	40S ribosomal protein S0 [Kluyveromyces marxianus DMKU3-1042]
334	gi|574141898|dbj|BAO39691.1|	338	109334	11 (6)	8 (5)	0.16	0.034623	phosphate metabolism protein 7 [Kluyveromyces marxianus DMKU3-1042]
335	gi|574140013|dbj|BAO37808.1|	337	80115	5 (3)	5 (3)	0.13	0.0281312	putative mitochondrial carnitine O-acetyltransferase [Kluyveromyces marxianus DMKU3-1042]
336	gi|574144662|dbj|BAO42450.1|	335	39008	6 (4)	4 (4)	0.39	0.0843937	isocitrate dehydrogenase [NAD] subunit 1 [Kluyveromyces marxianus DMKU3-1042]
337	gi|21654868|gb|AAK77939.1|	330	41756	6 (4)	4 (4)	0.36	0.0779018	putative quinone oxidoreductase [Kluyveromyces marxianus]
338	gi|574143188|dbj|BAO40979.1|	329	29265	6 (4)	5 (3)	0.38	0.0822297	54S ribosomal protein L24 [Kluyveromyces marxianus DMKU3-1042]
339	gi|574140144|dbj|BAO37939.1|	328	58410	4 (4)	4 (4)	0.25	0.0540985	GMP synthase [Kluyveromyces marxianus DMKU3-1042]
340	gi|693900468|dbj|BAP69573.1|	328	74627	5 (4)	5 (4)	0.19	0.0411149	hypothetical protein KMAR_10365 [Kluyveromyces marxianus]
341	gi|574144393|dbj|BAO42182.1|	327	28896	3 (3)	3 (3)	0.39	0.0843937	proliferating cell nuclear antigen [Kluyveromyces marxianus DMKU3-1042]
342	gi|574144709|dbj|BAO42497.1|	326	94165	8 (5)	6 (4)	0.15	0.0324591	eukaryotic translation initiation factor 3 subunit C [Kluyveromyces marxianus DMKU3-1042]
343	gi|574141839|dbj|BAO39632.1|	322	125050	7 (5)	6 (4)	0.11	0.0238033	uncharacterized protein YMR196W [Kluyveromyces marxianus DMKU3-1042]
344	gi|574143802|dbj|BAO41592.1|	322	57141	11 (5)	6 (4)	0.25	0.0540985	phenylalanyl-tRNA synthetase alpha chain [Kluyveromyces marxianus DMKU3-1042]
345	gi|574143711|dbj|BAO41501.1|	322	110689	10 (5)	7 (4)	0.12	0.0259673	eukaryotic translation initiation factor 5B [Kluyveromyces marxianus DMKU3-1042]
346	gi|574143727|dbj|BAO41517.1|	322	67244	7 (4)	6 (4)	0.21	0.0454427	2-isopropylmalate synthase [Kluyveromyces marxianus DMKU3-1042]
347	gi|574140718|dbj|BAO38512.1|	321	17519	3 (3)	2 (2)	0.7	0.151476	60S ribosomal protein L24 [Kluyveromyces marxianus DMKU3-1042]
348	gi|574141325|dbj|BAO39119.1|	321	27136	4 (4)	3 (3)	0.42	0.0908855	proteasome component Y7 [Kluyveromyces marxianus DMKU3-1042]
349	gi|574140818|dbj|BAO38612.1|	320	109774	6 (4)	5 (3)	0.09	0.0194755	uncharacterized protein YMR086W [Kluyveromyces marxianus DMKU3-1042]
350	gi|574144009|dbj|BAO41799.1|	320	135247	8 (3)	7 (3)	0.07	0.0151476	protein transport protein SEC31 [Kluyveromyces marxianus DMKU3-1042]
351	gi|574143396|dbj|BAO41187.1|	320	75015	7 (3)	5 (3)	0.14	0.0302952	acetyl-coenzyme A synthetase 2 [Kluyveromyces marxianus DMKU3-1042]
352	gi|574141258|dbj|BAO39052.1|	320	24119	4 (3)	4 (3)	0.48	0.103869	hypothetical protein KLMA_20594 [Kluyveromyces marxianus DMKU3-1042]
353	gi|574139980|dbj|BAO37775.1|	320	86855	5 (3)	3 (3)	0.12	0.0259673	probable aconitate hydratase 2 [Kluyveromyces marxianus DMKU3-1042]
354	gi|574142365|dbj|BAO40157.1|	320	84183	4 (3)	3 (2)	0.08	0.0173115	uncharacterized sugar kinase YDR109C [Kluyveromyces marxianus DMKU3-1042]
355	gi|574140571|dbj|BAO38366.1|	320	54806	3 (3)	2 (2)	0.12	0.0259673	mitochondrial import inner membrane translocase subunit TIM50 [Kluyveromyces marxianus DMKU3-1042]
356	gi|574142834|dbj|BAO40626.1|	320	35727	3 (3)	2 (2)	0.3	0.0649182	heterogeneous nuclear ribonucleoprotein A3 [Kluyveromyces marxianus DMKU3-1042]
357	gi|574141924|dbj|BAO39717.1|	320	26806	4 (3)	3 (2)	0.26	0.0562624	ribosome-recycling factor [Kluyveromyces marxianus DMKU3-1042]
358	gi|20152574|emb|CAD29526.1|	320	47593	4 (3)	3 (2)	0.14	0.0302952	gag, partial [Kluyveromyces marxianus var. marxianus]
359	gi|574141564|dbj|BAO39357.1|	320	44512	3 (3)	2 (2)	0.15	0.0324591	37S ribosomal protein MRP4 [Kluyveromyces marxianus DMKU3-1042]
360	gi|1777442425|gb|QGN16075.1|	319	119181	6 (3)	5 (2)	0.06	0.0129836	YOL098C [Kluyveromyces marxianus]
361	gi|574142904|dbj|BAO40695.1|	319	67276	5 (3)	3 (2)	0.1	0.0216394	ATP-dependent RNA helicase DED1 [Kluyveromyces marxianus DMKU3-1042]
362	gi|574141078|dbj|BAO38872.1|	319	39335	3 (3)	3 (3)	0.27	0.0584264	phospho-2-dehydro-3-deoxyheptonate aldolase [Kluyveromyces marxianus DMKU3-1042]
363	gi|574142459|dbj|BAO40251.1|	318	36269	4 (4)	2 (2)	0.19	0.0411149	POU domain [Kluyveromyces marxianus DMKU3-1042]
364	gi|574143060|dbj|BAO40851.1|	318	216779	13 (6)	10 (4)	0.06	0.0129836	1,3-beta-glucan synthase component FKS1 [Kluyveromyces marxianus DMKU3-1042]
365	gi|574140896|dbj|BAO38690.1|	317	41259	7 (4)	5 (3)	0.26	0.0562624	actin-related protein 2/3 complex subunit 1 [Kluyveromyces marxianus DMKU3-1042]
366	gi|574142980|dbj|BAO40771.1|	316	48894	4 (3)	2 (1)	0.07	0.0151476	gamma-glutamyl phosphate reductase [Kluyveromyces marxianus DMKU3-1042]
367	gi|34485862|gb|AAQ73313.1|	315	24200	3 (3)	2 (2)	0.47	0.101705	imidazoleglycerol-phosphate dehydratase [Kluyveromyces marxianus]
368	gi|574144678|dbj|BAO42466.1|	315	101910	3 (3)	2 (2)	0.07	0.0151476	protein transport protein SEC24 [Kluyveromyces marxianus DMKU3-1042]
369	gi|574141980|dbj|BAO39773.1|	312	103058	6 (3)	5 (3)	0.1	0.0216394	26S proteasome regulatory subunit RPN2 [Kluyveromyces marxianus DMKU3-1042]
370	gi|574140450|dbj|BAO38245.1|	312	40969	3 (3)	2 (2)	0.26	0.0562624	mitochondrial intermembrane space import and assembly protein 40 [Kluyveromyces marxianus DMKU3-1042]
371	gi|574144093|dbj|BAO41882.1|	312	28955	3 (3)	2 (2)	0.39	0.0843937	phosphomannomutase [Kluyveromyces marxianus DMKU3-1042]
372	gi|574142342|dbj|BAO40134.1|	310	55703	3 (3)	3 (3)	0.19	0.0411149	3-hydroxyisobutyryl-CoA hydrolase [Kluyveromyces marxianus DMKU3-1042]
373	gi|574143856|dbj|BAO41646.1|	310	28014	3 (3)	3 (3)	0.4	0.0865576	ULP1-interacting protein 4 [Kluyveromyces marxianus DMKU3-1042]
374	gi|574141177|dbj|BAO38971.1|	308	34203	4 (3)	3 (3)	0.32	0.0692461	protein GVP36 [Kluyveromyces marxianus DMKU3-1042]
375	gi|574142308|dbj|BAO40100.1|	308	98761	5 (3)	4 (3)	0.1	0.0216394	nuclear cap-binding protein complex subunit 1 [Kluyveromyces marxianus DMKU3-1042]
376	gi|263484|gb|AAB24900.1|	307	14628	11 (8)	5 (3)	1.31	0.283476	S24-1 [Kluyveromyces marxianus]
377	gi|574144682|dbj|BAO42470.1|	306	16629	4 (3)	4 (3)	0.74	0.160132	cytochrome c oxidase polypeptide 5A [Kluyveromyces marxianus DMKU3-1042]
378	gi|574140278|dbj|BAO38073.1|	306	69132	5 (3)	4 (2)	0.15	0.0324591	replication factor A protein 1 [Kluyveromyces marxianus DMKU3-1042]
379	gi|574139862|dbj|BAO37657.1|	306	37082	3 (3)	2 (2)	0.19	0.0411149	5',5'''-P-1,P-4-tetraphosphate phosphorylase 2 [Kluyveromyces marxianus DMKU3-1042]
380	gi|574141982|dbj|BAO39775.1|	306	48138	4 (3)	4 (3)	0.22	0.0476067	dihydroorotate dehydrogenase [Kluyveromyces marxianus DMKU3-1042]
381	gi|574142260|dbj|BAO40052.1|	306	23051	5 (3)	3 (3)	0.5	0.108197	elongation factor 1-beta [Kluyveromyces marxianus DMKU3-1042]
382	gi|693905173|dbj|BAP73884.1|	306	33975	6 (3)	3 (2)	0.2	0.0432788	protein BGL2 [Kluyveromyces marxianus]
383	gi|574143397|dbj|BAO41188.1|	304	208877	7 (2)	7 (2)	0.03	0.00649182	protein transport protein SEC7 [Kluyveromyces marxianus DMKU3-1042]
384	gi|574142337|dbj|BAO40129.1|	304	55226	4 (2)	4 (2)	0.12	0.0259673	uncharacterized glycosyl hydrolase YBR056W [Kluyveromyces marxianus DMKU3-1042]
385	gi|574143925|dbj|BAO41715.1|	304	60994	5 (2)	5 (2)	0.11	0.0238033	casein kinase I homolog RAG8 [Kluyveromyces marxianus DMKU3-1042]
386	gi|574144327|dbj|BAO42116.1|	304	22798	3 (2)	3 (2)	0.32	0.0692461	GTP-binding protein Rho1 [Kluyveromyces marxianus DMKU3-1042]
387	gi|574144115|dbj|BAO41904.1|	304	50273	5 (2)	3 (2)	0.14	0.0302952	tubulin beta chain [Kluyveromyces marxianus DMKU3-1042]
388	gi|574142871|dbj|BAO40662.1|	304	14455	3 (2)	3 (2)	0.53	0.114689	40S ribosomal protein S12 [Kluyveromyces marxianus DMKU3-1042]
389	gi|165931816|emb|CAO02396.1|	304	15908	3 (2)	3 (2)	0.47	0.101705	Cu/Zn superoxide dismutase [Kluyveromyces marxianus]
390	gi|574144835|dbj|BAO42623.1|	304	75025	3 (2)	3 (2)	0.09	0.0194755	glycyl-tRNA synthetase 1 [Kluyveromyces marxianus DMKU3-1042]
391	gi|574140334|dbj|BAO38129.1|	304	25767	3 (2)	2 (2)	0.28	0.0605903	proteasome component PRE5 [Kluyveromyces marxianus DMKU3-1042]
392	gi|574140963|dbj|BAO38757.1|	304	14711	2 (2)	2 (2)	0.51	0.110361	cytochrome c oxidase subunit 6A [Kluyveromyces marxianus DMKU3-1042]
393	gi|574143172|dbj|BAO40963.1|	304	63757	4 (2)	3 (1)	0.05	0.0108197	periodic tryptophan protein 1 [Kluyveromyces marxianus DMKU3-1042]
394	gi|574140614|dbj|BAO38409.1|	304	51546	3 (2)	2 (1)	0.06	0.0129836	glutathione reductase [Kluyveromyces marxianus DMKU3-1042]
395	gi|320176|pir||S30000	304	15750	5 (2)	2 (1)	0.48	0.103869	ribosomal protein L23a.e - yeast (Kluyveromyces marxianus)
396	gi|574141204|dbj|BAO38998.1|	304	27965	3 (2)	2 (1)	0.12	0.0259673	proteasome component Y13 [Kluyveromyces marxianus DMKU3-1042]
397	gi|574142414|dbj|BAO40206.1|	304	40609	3 (2)	2 (1)	0.08	0.0173115	hypothetical protein KLMA_40182 [Kluyveromyces marxianus DMKU3-1042]
398	gi|574140131|dbj|BAO37926.1|	304	16528	2 (2)	1 (1)	0.45	0.0973773	putative thiosulfate sulfurtransferase YOR285W [Kluyveromyces marxianus DMKU3-1042]
399	gi|574140858|dbj|BAO38652.1|	304	31558	2 (2)	1 (1)	0.11	0.0238033	UPF0613 protein PB24D3.06c [Kluyveromyces marxianus DMKU3-1042]
400	gi|574141413|dbj|BAO39207.1|	304	51538	2 (2)	1 (1)	0.06	0.0129836	uncharacterized protein YHR146W [Kluyveromyces marxianus DMKU3-1042]
401	gi|574141682|dbj|BAO39475.1|	304	26943	2 (2)	1 (1)	0.26	0.0562624	clathrin light chain [Kluyveromyces marxianus DMKU3-1042]
402	gi|574142667|dbj|BAO40459.1|	304	29290	2 (2)	1 (1)	0.11	0.0238033	proteasome component PUP2 [Kluyveromyces marxianus DMKU3-1042]
403	gi|574143409|dbj|BAO41200.1|	304	27832	2 (2)	1 (1)	0.12	0.0259673	high mobility group protein 1 [Kluyveromyces marxianus DMKU3-1042]
404	gi|574143523|dbj|BAO41313.1|	304	33104	2 (2)	1 (1)	0.1	0.0216394	protein PET10 [Kluyveromyces marxianus DMKU3-1042]
405	gi|574143859|dbj|BAO41649.1|	304	15431	2 (2)	1 (1)	0.49	0.106033	ubiquitin-conjugating enzyme variant MMS2 [Kluyveromyces marxianus DMKU3-1042]
406	gi|574144248|dbj|BAO42037.1|	304	15578	2 (2)	1 (1)	0.48	0.103869	protein MMF1 [Kluyveromyces marxianus DMKU3-1042]
407	gi|574141744|dbj|BAO39537.1|	300	45297	2 (2)	2 (2)	0.15	0.0324591	ubiquitin-binding protein CUE5 [Kluyveromyces marxianus DMKU3-1042]
408	gi|574139851|dbj|BAO37646.1|	298	8805	2 (2)	1 (1)	0.4	0.0865576	UPF0327 protein AFR743W [Kluyveromyces marxianus DMKU3-1042]
409	gi|574141355|dbj|BAO39149.1|	296	74316	13 (9)	9 (7)	0.35	0.0757379	78 kDa glucose-regulated protein homolog [Kluyveromyces marxianus DMKU3-1042]
410	gi|574140906|dbj|BAO38700.1|	296	41923	5 (4)	3 (2)	0.16	0.034623	GU4 nucleic-binding protein 1 [Kluyveromyces marxianus DMKU3-1042]
411	gi|574143912|dbj|BAO41702.1|	296	30376	3 (2)	3 (2)	0.23	0.0497706	26S proteasome regulatory subunit RPN12 [Kluyveromyces marxianus DMKU3-1042]
412	gi|574140318|dbj|BAO38113.1|	287	153202	7 (3)	5 (2)	0.04	0.00865576	TAT-binding homolog 7 [Kluyveromyces marxianus DMKU3-1042]
413	gi|574144070|dbj|BAO41859.1|	287	43147	2 (2)	1 (1)	0.08	0.0173115	uncharacterized protein YJL171C [Kluyveromyces marxianus DMKU3-1042]
414	gi|574143245|dbj|BAO41036.1|	284	24478	2 (2)	2 (2)	0.29	0.0627543	protein FMP52 [Kluyveromyces marxianus DMKU3-1042]
415	gi|574143626|dbj|BAO41416.1|	282	53706	5 (5)	3 (3)	0.27	0.0584264	succinate-semialdehyde dehydrogenase [NADP+] [Kluyveromyces marxianus DMKU3-1042]
416	gi|574143343|dbj|BAO41134.1|	282	47171	6 (4)	5 (4)	0.31	0.0670821	mitochondrial import inner membrane translocase subunit TIM44 [Kluyveromyces marxianus DMKU3-1042]
417	gi|574141531|dbj|BAO39324.1|	281	54199	7 (7)	3 (3)	0.19	0.0411149	anthranilate synthase component 2 [Kluyveromyces marxianus DMKU3-1042]
418	gi|574143602|dbj|BAO41392.1|	280	93297	12 (4)	10 (4)	0.15	0.0324591	heat shock protein 78 [Kluyveromyces marxianus DMKU3-1042]
419	gi|574141019|dbj|BAO38813.1|	277	10748	2 (2)	1 (1)	0.32	0.0692461	60S acidic ribosomal protein P2-alpha [Kluyveromyces marxianus DMKU3-1042]
420	gi|574144391|dbj|BAO42180.1|	275	10628	3 (2)	2 (2)	0.75	0.162296	non-histone chromosomal protein 6 [Kluyveromyces marxianus DMKU3-1042]
421	gi|574140656|dbj|BAO38451.1|	275	32881	5 (3)	2 (2)	0.33	0.07141	hypothetical protein KLMA_10829 [Kluyveromyces marxianus DMKU3-1042]
422	gi|574141577|dbj|BAO39370.1|	271	54111	7 (6)	2 (2)	0.19	0.0411149	adenylosuccinate lyase [Kluyveromyces marxianus DMKU3-1042]
423	gi|574143984|dbj|BAO41774.1|	268	16506	4 (4)	2 (2)	0.45	0.0973773	hit family protein 1 [Kluyveromyces marxianus DMKU3-1042]
424	gi|574143935|dbj|BAO41725.1|	262	29971	3 (3)	2 (2)	0.37	0.0800658	pyrroline-5-carboxylate reductase [Kluyveromyces marxianus DMKU3-1042]
425	gi|574139964|dbj|BAO37759.1|	259	85940	6 (3)	5 (3)	0.12	0.0259673	cysteinyl-tRNA synthetase [Kluyveromyces marxianus DMKU3-1042]
426	gi|574143580|dbj|BAO41370.1|	259	28482	6 (3)	5 (3)	0.39	0.0843937	probable electron transfer flavoprotein subunit beta [Kluyveromyces marxianus DMKU3-1042]
427	gi|574144277|dbj|BAO42066.1|	252	32318	3 (2)	3 (2)	0.22	0.0476067	protein SSO2 [Kluyveromyces marxianus DMKU3-1042]
428	gi|574140414|dbj|BAO38209.1|	248	24863	3 (3)	2 (2)	0.29	0.0627543	orotate phosphoribosyltransferase [Kluyveromyces marxianus DMKU3-1042]
429	gi|574140262|dbj|BAO38057.1|	242	76162	7 (5)	5 (4)	0.18	0.0389509	putative prolyl-tRNA synthetase YHR020W [Kluyveromyces marxianus DMKU3-1042]
430	gi|574140006|dbj|BAO37801.1|	242	42501	7 (5)	4 (2)	0.25	0.0540985	glycerol-3-phosphate dehydrogenase [NAD+] 1 [Kluyveromyces marxianus DMKU3-1042]
431	gi|574141568|dbj|BAO39361.1|	240	15094	4 (4)	4 (4)	1.25	0.270493	60S ribosomal protein L14-B [Kluyveromyces marxianus DMKU3-1042]
432	gi|574143902|dbj|BAO41692.1|	238	57752	6 (4)	3 (2)	0.12	0.0259673	peroxisomal catalase A [Kluyveromyces marxianus DMKU3-1042]
433	gi|574141262|dbj|BAO39056.1|	236	62269	7 (2)	5 (2)	0.11	0.0238033	phosphoribosylaminoimidazole carboxylase [Kluyveromyces marxianus DMKU3-1042]
434	gi|574142094|dbj|BAO39887.1|	235	84688	5 (3)	5 (3)	0.12	0.0259673	eukaryotic translation initiation factor 3 subunit B [Kluyveromyces marxianus DMKU3-1042]
435	gi|1777440674|gb|QGN14324.1|	234	41827	7 (4)	5 (4)	0.36	0.0779018	glutathione S-transferase omega-like 2 [Kluyveromyces marxianus]
436	gi|693905058|dbj|BAP73769.1|	233	44743	5 (4)	4 (4)	0.33	0.07141	pyruvate dehydrogenase complex protein X component [Kluyveromyces marxianus]
437	gi|574140192|dbj|BAO37987.1|	228	21153	4 (4)	2 (2)	0.34	0.073574	presequence translocated-associated motor subunit PAM17 [Kluyveromyces marxianus DMKU3-1042]
438	gi|574142142|dbj|BAO39935.1|	227	40756	5 (3)	4 (2)	0.17	0.036787	D-amino-acid oxidase [Kluyveromyces marxianus DMKU3-1042]
439.1	gi|574143094|dbj|BAO40885.1|	227	43229	9 (6)	7 (5)	0.45	0.0973773	aminomethyltransferase [Kluyveromyces marxianus DMKU3-1042]
439.2	gi|1255185193|ref|XP_022676576.1|	69	143584	3 (2)	3 (2)	0.05	0.0108197	killer toxin-resistance protein 5 [Kluyveromyces marxianus DMKU3-1042]
440	gi|574141926|dbj|BAO39719.1|	226	63581	4 (3)	4 (3)	0.16	0.034623	delta-1-pyrroline-5-carboxylate dehydrogenase [Kluyveromyces marxianus DMKU3-1042]
441	gi|574144050|dbj|BAO41840.1|	226	20896	2 (2)	2 (2)	0.35	0.0757379	protoplast secreted protein 2 [Kluyveromyces marxianus DMKU3-1042]
442	gi|574139910|dbj|BAO37705.1|	226	10960	4 (3)	1 (1)	0.73	0.157968	ribosomal_L37e super family [Kluyveromyces marxianus DMKU3-1042]
443	gi|574144918|dbj|BAO42706.1|	224	46441	11 (5)	6 (4)	0.32	0.0692461	acetylornithine aminotransferase [Kluyveromyces marxianus DMKU3-1042]
444	gi|574143792|dbj|BAO41582.1|	222	16403	3 (3)	3 (3)	0.75	0.162296	multiprotein-bridging factor 1 [Kluyveromyces marxianus DMKU3-1042]
445	gi|693900269|dbj|BAP69374.1|	222	140074	11 (3)	6 (3)	0.07	0.0151476	oxysterol-binding protein homolog 1 [Kluyveromyces marxianus]
446	gi|574144729|dbj|BAO42517.1|	220	130932	2 (2)	2 (2)	0.05	0.0108197	tricalbin-1 [Kluyveromyces marxianus DMKU3-1042]
447.1	gi|574143538|dbj|BAO41328.1|	217	247091	18 (10)	15 (8)	0.11	0.0238033	protein URA1 [Kluyveromyces marxianus DMKU3-1042]
447.2	gi|1255188507|ref|XP_022678232.1|	39	123372	2 (2)	2 (2)	0.05	0.0108197	carbamoyl-phosphate synthase arginine-specific large chain [Kluyveromyces marxianus DMKU3-1042]
448	gi|1777443047|gb|QGN16697.1|	216	11147	11 (8)	5 (4)	1.95	0.421968	60S ribosomal protein L36 [Kluyveromyces marxianus]
449	gi|574142797|dbj|BAO40589.1|	216	76345	7 (4)	6 (4)	0.18	0.0389509	UPF0061 protein FMP40 [Kluyveromyces marxianus DMKU3-1042]
450	gi|693903493|dbj|BAP72345.1|	215	62981	7 (4)	7 (4)	0.23	0.0497706	mitochondrial chaperone TCM62 [Kluyveromyces marxianus]
451	gi|574144096|dbj|BAO41885.1|	212	25419	10 (7)	5 (4)	0.64	0.138492	60S ribosomal protein L10 [Kluyveromyces marxianus DMKU3-1042]
452	gi|574144622|dbj|BAO42410.1|	212	40586	2 (2)	2 (2)	0.17	0.036787	chorismate synthase [Kluyveromyces marxianus DMKU3-1042]
453.1	gi|574140486|dbj|BAO38281.1|	210	44156	10 (4)	5 (3)	0.24	0.0519346	uncharacterized GTP-binding protein OLA1 [Kluyveromyces marxianus DMKU3-1042]
453.2	gi|1255179441|ref|XP_022673703.1|	39	36132	8 (3)	2 (2)	0.19	0.0411149	replication factor C subunit 4 [Kluyveromyces marxianus DMKU3-1042]
454	gi|574139954|dbj|BAO37749.1|	210	17222	4 (3)	2 (2)	0.43	0.0930494	zinc finger protein GIS2 [Kluyveromyces marxianus DMKU3-1042]
455	gi|574142054|dbj|BAO39847.1|	207	107674	8 (5)	7 (5)	0.16	0.034623	eukaryotic translation initiation factor 3 subunit A [Kluyveromyces marxianus DMKU3-1042]
456	gi|574144024|dbj|BAO41814.1|	203	136135	9 (4)	7 (3)	0.07	0.0151476	coatomer subunit alpha [Kluyveromyces marxianus DMKU3-1042]
457	gi|574141381|dbj|BAO39175.1|	202	31103	6 (5)	3 (2)	0.23	0.0497706	eukaryotic translation initiation factor 2 subunit beta [Kluyveromyces marxianus DMKU3-1042]
458	gi|574143913|dbj|BAO41703.1|	202	53734	5 (3)	5 (3)	0.2	0.0432788	hexokinase [Kluyveromyces marxianus DMKU3-1042]
459	gi|574144410|dbj|BAO42199.1|	200	39918	5 (3)	4 (2)	0.27	0.0584264	KH domain-containing protein YBL032W [Kluyveromyces marxianus DMKU3-1042]
460	gi|574144653|dbj|BAO42441.1|	200	39959	4 (3)	3 (2)	0.17	0.036787	homoisocitrate dehydrogenase [Kluyveromyces marxianus DMKU3-1042]
461	gi|574143274|dbj|BAO41065.1|	200	51766	5 (5)	3 (3)	0.28	0.0605903	hypothetical protein KLMA_50411 [Kluyveromyces marxianus DMKU3-1042]
462	gi|574140016|dbj|BAO37811.1|	199	34673	7 (4)	4 (3)	0.32	0.0692461	phosphoribosylaminoimidazole-succinocarboxamide synthase [Kluyveromyces marxianus DMKU3-1042]
463	gi|46408558|emb|CAG26656.1|	198	45862	5 (4)	3 (2)	0.15	0.0324591	unnamed protein product [Kluyveromyces marxianus]
464	gi|574140460|dbj|BAO38255.1|	198	39660	6 (4)	4 (3)	0.27	0.0584264	dihydroorotase [Kluyveromyces marxianus DMKU3-1042]
465	gi|574143995|dbj|BAO41785.1|	193	94034	9 (3)	6 (2)	0.07	0.0151476	cell division control protein 53 [Kluyveromyces marxianus DMKU3-1042]
466	gi|693905385|dbj|BAP74096.1|	193	185629	3 (2)	3 (2)	0.04	0.00865576	hypothetical protein KMAR_80395 [Kluyveromyces marxianus]
467	gi|574140837|dbj|BAO38631.1|	192	63285	6 (2)	5 (2)	0.11	0.0238033	probable metalloprotease ARX1 [Kluyveromyces marxianus DMKU3-1042]
468	gi|693904661|dbj|BAP73422.1|	191	12314	5 (4)	3 (3)	1.09	0.235869	60S ribosomal protein L23 [Kluyveromyces marxianus]
469	gi|574144084|dbj|BAO41873.1|	190	44092	3 (3)	1 (1)	0.07	0.0151476	saccharopepsin [Kluyveromyces marxianus DMKU3-1042]
470	gi|574143345|dbj|BAO41136.1|	189	18436	4 (3)	3 (2)	0.4	0.0865576	non-classical export protein 2 [Kluyveromyces marxianus DMKU3-1042]
471	gi|574142703|dbj|BAO40495.1|	188	29919	4 (3)	2 (2)	0.23	0.0497706	dolichol-phosphate mannosyltransferase [Kluyveromyces marxianus DMKU3-1042]
472	gi|574141409|dbj|BAO39203.1|	188	33949	4 (4)	2 (2)	0.32	0.0692461	54S ribosomal protein L22 [Kluyveromyces marxianus DMKU3-1042]
473	gi|574142835|dbj|BAO40627.1|	186	112088	4 (3)	4 (3)	0.09	0.0194755	mitochondrial presequence protease [Kluyveromyces marxianus DMKU3-1042]
474	gi|574140310|dbj|BAO38105.1|	186	85150	7 (6)	5 (4)	0.16	0.034623	methionyl-tRNA synthetase [Kluyveromyces marxianus DMKU3-1042]
475	gi|574140332|dbj|BAO38127.1|	186	56432	3 (2)	2 (2)	0.12	0.0259673	amidophosphoribosyltransferase [Kluyveromyces marxianus DMKU3-1042]
476	gi|574142515|dbj|BAO40307.1|	186	58943	7 (3)	6 (3)	0.18	0.0389509	T-complex protein 1 subunit gamma [Kluyveromyces marxianus DMKU3-1042]
477	gi|574140599|dbj|BAO38394.1|	185	216806	7 (2)	5 (2)	0.03	0.00649182	DUF3535 [Kluyveromyces marxianus DMKU3-1042]
478	gi|574144172|dbj|BAO41961.1|	185	44719	3 (2)	2 (2)	0.15	0.0324591	eukaryotic translation initiation factor 5 [Kluyveromyces marxianus DMKU3-1042]
479	gi|693900469|dbj|BAP69574.1|	183	65254	7 (4)	5 (3)	0.16	0.034623	hypothetical protein KMAR_10366 [Kluyveromyces marxianus]
480	gi|693900599|dbj|BAP69704.1|	182	44302	8 (3)	3 (2)	0.15	0.0324591	branched-chain-amino-acid aminotransferase [Kluyveromyces marxianus]
481	gi|574141619|dbj|BAO39412.1|	182	80185	11 (3)	8 (3)	0.13	0.0281312	AP-1 complex subunit beta-1 [Kluyveromyces marxianus DMKU3-1042]
482	gi|574144471|dbj|BAO42260.1|	181	93579	6 (2)	4 (1)	0.04	0.00865576	e3 ubiquitin-protein ligase RSP5 [Kluyveromyces marxianus DMKU3-1042]
483	gi|574142371|dbj|BAO40163.1|	181	60244	9 (4)	4 (2)	0.11	0.0238033	probable alanine aminotransferase [Kluyveromyces marxianus DMKU3-1042]
484	gi|574142792|dbj|BAO40584.1|	180	99707	6 (4)	5 (4)	0.14	0.0302952	coatomer subunit beta' [Kluyveromyces marxianus DMKU3-1042]
485	gi|574144762|dbj|BAO42550.1|	180	80199	8 (3)	5 (3)	0.13	0.0281312	meiotic sister-chromatid recombination protein 6 [Kluyveromyces marxianus DMKU3-1042]
486	gi|574142396|dbj|BAO40188.1|	179	72024	7 (5)	5 (4)	0.2	0.0432788	fimbrin [Kluyveromyces marxianus DMKU3-1042]
487	gi|574141607|dbj|BAO39400.1|	179	76261	6 (4)	5 (3)	0.18	0.0389509	acetolactate synthase [Kluyveromyces marxianus DMKU3-1042]
488	gi|574143432|dbj|BAO41223.1|	178	49994	4 (3)	2 (1)	0.14	0.0302952	ruvB-like helicase 1 [Kluyveromyces marxianus DMKU3-1042]
489	gi|574140699|dbj|BAO38493.1|	178	119890	11 (5)	8 (5)	0.14	0.0302952	lon protease homolog [Kluyveromyces marxianus DMKU3-1042]
490	gi|574144126|dbj|BAO41915.1|	177	116081	6 (4)	4 (2)	0.06	0.0129836	a-factor-processing enzyme [Kluyveromyces marxianus DMKU3-1042]
491	gi|574143270|dbj|BAO41061.1|	175	68332	3 (2)	3 (2)	0.1	0.0216394	UPF0662 protein YPL260W [Kluyveromyces marxianus DMKU3-1042]
492	gi|574144204|dbj|BAO41993.1|	175	76514	2 (2)	2 (2)	0.09	0.0194755	conserved hypothetical membrane protein [Kluyveromyces marxianus DMKU3-1042]
493	gi|574142339|dbj|BAO40131.1|	175	41024	3 (3)	3 (3)	0.26	0.0562624	phospho-2-dehydro-3-deoxyheptonate aldolase [Kluyveromyces marxianus DMKU3-1042]
494	gi|574143652|dbj|BAO41442.1|	174	19748	4 (4)	3 (3)	0.6	0.129836	ATP synthase subunit d [Kluyveromyces marxianus DMKU3-1042]
495	gi|574142972|dbj|BAO40763.1|	174	25840	5 (2)	3 (2)	0.27	0.0584264	v-type proton ATPase subunit E [Kluyveromyces marxianus DMKU3-1042]
496	gi|574141630|dbj|BAO39423.1|	174	246934	15 (2)	5 (1)	0.01	0.00216394	proteasome activator BLM10 [Kluyveromyces marxianus DMKU3-1042]
497	gi|574141438|dbj|BAO39232.1|	174	41299	2 (2)	2 (2)	0.17	0.036787	D-amino-acid oxidase [Kluyveromyces marxianus DMKU3-1042]
498	gi|574142410|dbj|BAO40202.1|	174	43730	2 (2)	2 (2)	0.16	0.034623	ferrochelatase [Kluyveromyces marxianus DMKU3-1042]
499	gi|574142684|dbj|BAO40476.1|	174	13131	3 (2)	2 (2)	0.59	0.127672	60S ribosomal protein L31-A [Kluyveromyces marxianus DMKU3-1042]
500	gi|574144324|dbj|BAO42113.1|	174	49872	2 (2)	2 (2)	0.14	0.0302952	eukaryotic translation initiation factor 4B [Kluyveromyces marxianus DMKU3-1042]
501	gi|574142788|dbj|BAO40580.1|	174	21474	2 (2)	1 (1)	0.34	0.073574	small COPII coat GTPase SAR1 [Kluyveromyces marxianus DMKU3-1042]
502	gi|574144006|dbj|BAO41796.1|	174	20512	2 (2)	1 (1)	0.35	0.0757379	ADP-ribosylation factor [Kluyveromyces marxianus DMKU3-1042]
503	gi|574143617|dbj|BAO41407.1|	174	23122	2 (2)	2 (2)	0.31	0.0670821	ran-specific GTPase-activating protein 1 [Kluyveromyces marxianus DMKU3-1042]
504	gi|574142162|dbj|BAO39955.1|	174	34344	2 (2)	2 (2)	0.2	0.0432788	v-type proton ATPase subunit D [Kluyveromyces marxianus DMKU3-1042]
505	gi|574144867|dbj|BAO42655.1|	174	56846	3 (3)	3 (3)	0.18	0.0389509	anthranilate synthase component 1 [Kluyveromyces marxianus DMKU3-1042]
506	gi|574143682|dbj|BAO41472.1|	173	47606	7 (4)	4 (3)	0.22	0.0476067	arginine biosynthesis bifunctional protein ARG7 [Kluyveromyces marxianus DMKU3-1042]
507	gi|574142244|dbj|BAO40036.1|	172	59134	2 (2)	2 (2)	0.11	0.0238033	nucleolar GTP-binding protein 2 [Kluyveromyces marxianus DMKU3-1042]
508	gi|574143741|dbj|BAO41531.1|	171	70587	3 (2)	3 (2)	0.1	0.0216394	protein BZZ1 [Kluyveromyces marxianus DMKU3-1042]
509	gi|574142352|dbj|BAO40144.1|	171	23389	4 (2)	3 (2)	0.31	0.0670821	30S ribosomal protein S10 [Kluyveromyces marxianus DMKU3-1042]
510	gi|574141037|dbj|BAO38831.1|	170	112363	4 (2)	4 (2)	0.06	0.0129836	5'-3' exoribonuclease 2 [Kluyveromyces marxianus DMKU3-1042]
511	gi|574141622|dbj|BAO39415.1|	170	14963	3 (2)	1 (1)	0.23	0.0497706	54S ribosomal protein L31 [Kluyveromyces marxianus DMKU3-1042]
512	gi|574144749|dbj|BAO42537.1|	170	36638	2 (2)	2 (2)	0.19	0.0411149	mitochondrial carnitine carrier [Kluyveromyces marxianus DMKU3-1042]
513	gi|574141295|dbj|BAO39089.1|	169	127127	4 (3)	4 (3)	0.08	0.0173115	RNA polymerase-associated protein CTR9 [Kluyveromyces marxianus DMKU3-1042]
514	gi|574143063|dbj|BAO40854.1|	169	33582	7 (2)	3 (2)	0.21	0.0454427	60S acidic ribosomal protein P0 [Kluyveromyces marxianus DMKU3-1042]
515	gi|574144418|dbj|BAO42207.1|	169	106046	5 (4)	3 (3)	0.13	0.0281312	c-1-tetrahydrofolate synthase [Kluyveromyces marxianus DMKU3-1042]
516	gi|574143574|dbj|BAO41364.1|	168	67228	2 (2)	1 (1)	0.1	0.0216394	carboxylic acid transporter protein homolog [Kluyveromyces marxianus DMKU3-1042]
517	gi|574141071|dbj|BAO38865.1|	167	18140	3 (3)	3 (3)	0.67	0.144984	peroxiredoxin HYR1 [Kluyveromyces marxianus DMKU3-1042]
518	gi|574142341|dbj|BAO40133.1|	167	88427	2 (2)	2 (2)	0.08	0.0173115	ubiquitin carboxyl-terminal hydrolase 14 [Kluyveromyces marxianus DMKU3-1042]
519	gi|574144650|dbj|BAO42438.1|	167	30136	10 (2)	7 (2)	0.23	0.0497706	37S ribosomal protein S25 [Kluyveromyces marxianus DMKU3-1042]
520	gi|574140255|dbj|BAO38050.1|	167	34847	3 (2)	2 (1)	0.2	0.0432788	protein SUR7 [Kluyveromyces marxianus DMKU3-1042]
521	gi|574142645|dbj|BAO40437.1|	167	70903	2 (2)	1 (1)	0.05	0.0108197	uncharacterized protein YER080W [Kluyveromyces marxianus DMKU3-1042]
522	gi|693901873|dbj|BAP70849.1|	167	14248	4 (2)	2 (1)	0.24	0.0519346	hypothetical protein KMAR_30044 [Kluyveromyces marxianus]
523	gi|574143084|dbj|BAO40875.1|	166	34508	3 (2)	3 (2)	0.2	0.0432788	SEC14 cytosolic factor [Kluyveromyces marxianus DMKU3-1042]
524	gi|6580505|emb|CAB63476.1|	166	22101	2 (2)	2 (2)	0.33	0.07141	cytochrome c oxidase subunit II, partial (mitochondrion) [Kluyveromyces marxianus]
525	gi|574142466|dbj|BAO40258.1|	166	59853	6 (2)	5 (2)	0.11	0.0238033	T-complex protein 1 subunit eta [Kluyveromyces marxianus DMKU3-1042]
526	gi|574142356|dbj|BAO40148.1|	166	40614	2 (2)	2 (2)	0.17	0.036787	putative phosphoglycerate mutase DET1 [Kluyveromyces marxianus DMKU3-1042]
527	gi|574139899|dbj|BAO37694.1|	166	10699	4 (2)	3 (2)	0.75	0.162296	ubiquitin-like protein SMT3 [Kluyveromyces marxianus DMKU3-1042]
528	gi|574144481|dbj|BAO42270.1|	165	52012	8 (2)	6 (2)	0.13	0.0281312	26S protease regulatory subunit 7 homolog [Kluyveromyces marxianus DMKU3-1042]
529	gi|574141076|dbj|BAO38870.1|	165	52314	6 (2)	4 (2)	0.13	0.0281312	regulator of chromosome condensation [Kluyveromyces marxianus DMKU3-1042]
530	gi|574140453|dbj|BAO38248.1|	165	53403	4 (2)	4 (2)	0.13	0.0281312	threonyl-tRNA synthetase [Kluyveromyces marxianus DMKU3-1042]
531	gi|574141001|dbj|BAO38795.1|	165	36858	6 (2)	5 (2)	0.19	0.0411149	37S ribosomal protein MRP13 [Kluyveromyces marxianus DMKU3-1042]
532	gi|574143038|dbj|BAO40829.1|	165	38356	4 (2)	3 (2)	0.18	0.0389509	54S ribosomal protein L4 [Kluyveromyces marxianus DMKU3-1042]
533	gi|574144436|dbj|BAO42225.1|	165	60034	2 (2)	2 (2)	0.11	0.0238033	repressible alkaline phosphatase [Kluyveromyces marxianus DMKU3-1042]
534	gi|574140988|dbj|BAO38782.1|	165	33601	2 (2)	2 (2)	0.21	0.0454427	mitochondrial DNA replication protein YHM2 [Kluyveromyces marxianus DMKU3-1042]
535	gi|574143213|dbj|BAO41004.1|	165	42320	5 (2)	5 (2)	0.16	0.034623	54S ribosomal protein L35 [Kluyveromyces marxianus DMKU3-1042]
536	gi|574142945|dbj|BAO40736.1|	165	32901	3 (2)	2 (2)	0.21	0.0454427	S-formylglutathione hydrolase [Kluyveromyces marxianus DMKU3-1042]
537	gi|574140315|dbj|BAO38110.1|	164	27839	3 (2)	2 (2)	0.25	0.0540985	GTP cyclohydrolase 1 [Kluyveromyces marxianus DMKU3-1042]
538	gi|574141551|dbj|BAO39344.1|	162	60020	5 (2)	5 (2)	0.11	0.0238033	T-complex protein 1 subunit epsilon [Kluyveromyces marxianus DMKU3-1042]
539	gi|574140470|dbj|BAO38265.1|	162	18636	2 (2)	2 (2)	0.39	0.0843937	39S ribosomal protein L12 [Kluyveromyces marxianus DMKU3-1042]
540	gi|574142575|dbj|BAO40367.1|	162	30938	2 (2)	2 (2)	0.23	0.0497706	NADH-cytochrome b5 reductase 1 [Kluyveromyces marxianus DMKU3-1042]
541	gi|574141434|dbj|BAO39228.1|	162	50745	4 (2)	3 (1)	0.06	0.0129836	dnaJ homolog 1 [Kluyveromyces marxianus DMKU3-1042]
542	gi|574144793|dbj|BAO42581.1|	162	35400	3 (2)	2 (1)	0.09	0.0194755	37S ribosomal protein RSM28 [Kluyveromyces marxianus DMKU3-1042]
543	gi|574144834|dbj|BAO42622.1|	162	17824	3 (2)	2 (1)	0.19	0.0411149	cytochrome B pre-mRNA-processing protein 6 [Kluyveromyces marxianus DMKU3-1042]
544	gi|574144151|dbj|BAO41940.1|	162	26997	2 (2)	1 (1)	0.26	0.0562624	proteasome component C5 [Kluyveromyces marxianus DMKU3-1042]
545	gi|574143525|dbj|BAO41315.1|	162	25844	6 (5)	4 (3)	0.44	0.0952134	ribulose-phosphate 3-epimerase [Kluyveromyces marxianus DMKU3-1042]
546	gi|574144369|dbj|BAO42158.1|	161	86361	4 (3)	4 (3)	0.12	0.0259673	mitochondrial respiratory chain complexes assembly protein AFG3 [Kluyveromyces marxianus DMKU3-1042]
547	gi|574141745|dbj|BAO39538.1|	161	32642	4 (2)	4 (2)	0.21	0.0454427	hydroxyacylglutathione hydrolase [Kluyveromyces marxianus DMKU3-1042]
548	gi|574141886|dbj|BAO39679.1|	161	57543	3 (2)	3 (2)	0.12	0.0259673	T-complex protein 1 subunit beta [Kluyveromyces marxianus DMKU3-1042]
549	gi|574142617|dbj|BAO40409.1|	161	35418	5 (2)	4 (2)	0.2	0.0432788	54S ribosomal protein L3 [Kluyveromyces marxianus DMKU3-1042]
550	gi|574143572|dbj|BAO41362.1|	161	55480	3 (2)	3 (2)	0.12	0.0259673	zinc finger protein ZPR1 [Kluyveromyces marxianus DMKU3-1042]
551	gi|693904834|dbj|BAP73595.1|	160	107579	3 (2)	3 (2)	0.06	0.0129836	AP-2 complex subunit alpha [Kluyveromyces marxianus]
552	gi|574144866|dbj|BAO42654.1|	160	47932	5 (2)	3 (2)	0.14	0.0302952	protein phosphatase 2C homolog 3 [Kluyveromyces marxianus DMKU3-1042]
553	gi|574143911|dbj|BAO41701.1|	159	60572	2 (2)	2 (2)	0.11	0.0238033	coatomer subunit delta [Kluyveromyces marxianus DMKU3-1042]
554	gi|574143123|dbj|BAO40914.1|	159	38786	3 (2)	3 (2)	0.18	0.0389509	cytochrome c peroxidase [Kluyveromyces marxianus DMKU3-1042]
555	gi|574143017|dbj|BAO40808.1|	159	86032	5 (1)	5 (1)	0.04	0.00865576	3-isopropylmalate dehydratase [Kluyveromyces marxianus DMKU3-1042]
556	gi|574141608|dbj|BAO39401.1|	159	140146	5 (1)	4 (1)	0.02	0.00432788	myosin-1 [Kluyveromyces marxianus DMKU3-1042]
557	gi|574140704|dbj|BAO38498.1|	159	174724	7 (1)	6 (1)	0.02	0.00432788	vacuolar protein sorting/targeting protein PEP1 [Kluyveromyces marxianus DMKU3-1042]
558	gi|574141530|dbj|BAO39323.1|	159	71200	8 (1)	3 (1)	0.05	0.0108197	phosphoinositide phosphatase SAC1 [Kluyveromyces marxianus DMKU3-1042]
559	gi|574141337|dbj|BAO39131.1|	159	54585	4 (1)	4 (1)	0.06	0.0129836	aldehyde dehydrogenase [NAD(P)+] 1 [Kluyveromyces marxianus DMKU3-1042]
560	gi|574142925|dbj|BAO40716.1|	159	19297	5 (1)	4 (1)	0.17	0.036787	putative high mobility group protein B3-like protein [Kluyveromyces marxianus DMKU3-1042]
561	gi|574142143|dbj|BAO39936.1|	159	32062	3 (1)	3 (1)	0.1	0.0216394	probable hydrolase NIT3 [Kluyveromyces marxianus DMKU3-1042]
562	gi|574142506|dbj|BAO40298.1|	159	168144	3 (1)	3 (1)	0.02	0.00432788	5'-3' exoribonuclease 1 [Kluyveromyces marxianus DMKU3-1042]
563	gi|574144384|dbj|BAO42173.1|	159	59454	4 (1)	4 (1)	0.06	0.0129836	mitogen-activated protein kinase SLT2/MPK1 [Kluyveromyces marxianus DMKU3-1042]
564	gi|574142476|dbj|BAO40268.1|	159	168627	5 (1)	5 (1)	0.02	0.00432788	ATP-dependent permease PDR15 [Kluyveromyces marxianus DMKU3-1042]
565	gi|574140113|dbj|BAO37908.1|	159	47758	2 (1)	2 (1)	0.07	0.0151476	26S protease regulatory subunit 6B homolog [Kluyveromyces marxianus DMKU3-1042]
566	gi|574140787|dbj|BAO38581.1|	159	77214	4 (1)	4 (1)	0.04	0.00865576	glucosidase 2 subunit beta [Kluyveromyces marxianus DMKU3-1042]
567	gi|574140497|dbj|BAO38292.1|	159	63175	4 (1)	4 (1)	0.05	0.0108197	aspartyl-tRNA synthetase [Kluyveromyces marxianus DMKU3-1042]
568	gi|574144234|dbj|BAO42023.1|	159	93680	5 (1)	4 (1)	0.03	0.00649182	protein ARG5 [Kluyveromyces marxianus DMKU3-1042]
569	gi|574140509|dbj|BAO38304.1|	159	34496	4 (1)	3 (1)	0.1	0.0216394	thioredoxin reductase [Kluyveromyces marxianus DMKU3-1042]
570	gi|574142129|dbj|BAO39922.1|	159	66495	2 (1)	2 (1)	0.05	0.0108197	eukaryotic translation initiation factor 2A [Kluyveromyces marxianus DMKU3-1042]
571	gi|574140517|dbj|BAO38312.1|	159	37700	4 (1)	3 (1)	0.09	0.0194755	probable cytosolic iron-sulfur protein assembly protein 1 [Kluyveromyces marxianus DMKU3-1042]
572	gi|574142101|dbj|BAO39894.1|	159	27604	4 (1)	2 (1)	0.12	0.0259673	protein AIM2 [Kluyveromyces marxianus DMKU3-1042]
573	gi|574141143|dbj|BAO38937.1|	159	37715	3 (1)	2 (1)	0.09	0.0194755	protein SIS1 [Kluyveromyces marxianus DMKU3-1042]
574	gi|574140825|dbj|BAO38619.1|	159	32525	5 (1)	4 (1)	0.1	0.0216394	putative mitochondrial carrier protein YHM1/SHM1 [Kluyveromyces marxianus DMKU3-1042]
575	gi|574144820|dbj|BAO42608.1|	159	126274	4 (1)	3 (1)	0.03	0.00649182	general transcriptional corepressor CYC8 [Kluyveromyces marxianus DMKU3-1042]
576	gi|574144261|dbj|BAO42050.1|	159	20146	2 (1)	2 (1)	0.17	0.036787	mitochondrial import receptor subunit TOM20 [Kluyveromyces marxianus DMKU3-1042]
577	gi|574141773|dbj|BAO39566.1|	159	92085	3 (1)	3 (1)	0.04	0.00865576	ribonuclease Z [Kluyveromyces marxianus DMKU3-1042]
578	gi|574140385|dbj|BAO38180.1|	159	33825	2 (1)	2 (1)	0.1	0.0216394	D-arabinitol 2-dehydrogenase [ribulose-forming] [Kluyveromyces marxianus DMKU3-1042]
579	gi|574140537|dbj|BAO38332.1|	159	134518	3 (1)	3 (1)	0.02	0.00432788	probable cation-transporting ATPase 1 [Kluyveromyces marxianus DMKU3-1042]
580	gi|332594841|emb|CCA89257.1|	159	6866	2 (1)	2 (1)	0.52	0.112525	protein involved in non-classical protein export pathway [Kluyveromyces marxianus]
581	gi|574141272|dbj|BAO39066.1|	159	32040	2 (1)	2 (1)	0.1	0.0216394	ubiquinone biosynthesis monooxygenase Coq7 [Kluyveromyces marxianus DMKU3-1042]
582	gi|574141992|dbj|BAO39785.1|	159	52039	3 (1)	2 (1)	0.06	0.0129836	transcription regulatory protein SNF12 [Kluyveromyces marxianus DMKU3-1042]
583	gi|574141059|dbj|BAO38853.1|	159	18331	4 (1)	3 (1)	0.18	0.0389509	37S ribosomal protein S12 [Kluyveromyces marxianus DMKU3-1042]
584	gi|574142471|dbj|BAO40263.1|	159	32425	5 (1)	4 (1)	0.1	0.0216394	37S ribosomal protein S28 [Kluyveromyces marxianus DMKU3-1042]
585	gi|574141641|dbj|BAO39434.1|	159	79967	3 (1)	3 (1)	0.04	0.00865576	tRNA (cytosine-5-)-methyltransferase NCL1 [Kluyveromyces marxianus DMKU3-1042]
586	gi|574142841|dbj|BAO40633.1|	159	45908	2 (1)	2 (1)	0.07	0.0151476	26S proteasome regulatory subunit RPN9 [Kluyveromyces marxianus DMKU3-1042]
587	gi|574141485|dbj|BAO39279.1|	159	57044	3 (1)	3 (1)	0.06	0.0129836	aminopeptidase Y [Kluyveromyces marxianus DMKU3-1042]
588	gi|574143151|dbj|BAO40942.1|	159	12593	4 (1)	3 (1)	0.27	0.0584264	40S ribosomal protein S10-A [Kluyveromyces marxianus DMKU3-1042]
589	gi|574141028|dbj|BAO38822.1|	159	69517	3 (1)	2 (1)	0.05	0.0108197	protein phosphatase PP2A regulatory subunit A [Kluyveromyces marxianus DMKU3-1042]
590	gi|764014382|dbj|BAO42539.2|	159	29661	3 (1)	3 (1)	0.11	0.0238033	hypothetical protein KLMA_80228 [Kluyveromyces marxianus DMKU3-1042]
591	gi|574144494|dbj|BAO42283.1|	159	35847	2 (1)	2 (1)	0.09	0.0194755	probable electron transfer flavoprotein subunit alpha [Kluyveromyces marxianus DMKU3-1042]
592	gi|574140469|dbj|BAO38264.1|	159	42419	5 (1)	2 (1)	0.08	0.0173115	cAMP-dependent protein kinase type 2 [Kluyveromyces marxianus DMKU3-1042]
593	gi|574143466|dbj|BAO41257.1|	159	87628	2 (1)	2 (1)	0.04	0.00865576	GTPase-activating protein GYP7 [Kluyveromyces marxianus DMKU3-1042]
594	gi|1777443692|gb|QGN17342.1|	159	49215	2 (1)	2 (1)	0.07	0.0151476	putative aminotransferase C660.12c [Kluyveromyces marxianus]
595	gi|529190223|gb|AGS77203.1|	159	57062	2 (1)	2 (1)	0.06	0.0129836	trehalose-6-phosphate synthase [Kluyveromyces marxianus]
596	gi|574144854|dbj|BAO42642.1|	159	33189	2 (1)	2 (1)	0.1	0.0216394	carrier protein YMC1 [Kluyveromyces marxianus DMKU3-1042]
597	gi|574144145|dbj|BAO41934.1|	159	64158	2 (1)	2 (1)	0.05	0.0108197	CTP synthase [Kluyveromyces marxianus DMKU3-1042]
598	gi|574142545|dbj|BAO40337.1|	159	26327	3 (1)	2 (1)	0.13	0.0281312	superoxide dismutase 1 copper chaperone [Kluyveromyces marxianus DMKU3-1042]
599	gi|574139904|dbj|BAO37699.1|	159	21654	2 (1)	2 (1)	0.16	0.034623	carboxypeptidase Y inhibitor [Kluyveromyces marxianus DMKU3-1042]
600	gi|574143159|dbj|BAO40950.1|	159	29078	2 (1)	2 (1)	0.11	0.0238033	uncharacterized oxidoreductase YMR226C [Kluyveromyces marxianus DMKU3-1042]
601	gi|574141896|dbj|BAO39689.1|	159	49405	2 (1)	2 (1)	0.07	0.0151476	eukaryotic peptide chain release factor subunit 1 [Kluyveromyces marxianus DMKU3-1042]
602	gi|574143137|dbj|BAO40928.1|	159	71098	3 (1)	3 (1)	0.05	0.0108197	heat shock protein SSQ1 [Kluyveromyces marxianus DMKU3-1042]
603	gi|574144041|dbj|BAO41831.1|	159	21625	2 (1)	2 (1)	0.16	0.034623	60S ribosomal protein L9-B [Kluyveromyces marxianus DMKU3-1042]
604	gi|574140427|dbj|BAO38222.1|	159	59518	2 (1)	2 (1)	0.06	0.0129836	uncharacterized ABC transporter ATP-binding protein YDR061W [Kluyveromyces marxianus DMKU3-1042]
605	gi|574142562|dbj|BAO40354.1|	159	21087	2 (1)	2 (1)	0.16	0.034623	coatomer subunit zeta [Kluyveromyces marxianus DMKU3-1042]
606	gi|574141316|dbj|BAO39110.1|	159	17172	2 (1)	2 (1)	0.2	0.0432788	37S ribosomal protein S8 [Kluyveromyces marxianus DMKU3-1042]
607	gi|574141769|dbj|BAO39562.1|	159	31899	4 (1)	2 (1)	0.1	0.0216394	cytochrome c1 [Kluyveromyces marxianus DMKU3-1042]
608	gi|574142296|dbj|BAO40088.1|	159	58455	2 (1)	2 (1)	0.06	0.0129836	ribosome assembly protein RRB1 [Kluyveromyces marxianus DMKU3-1042]
609	gi|574143269|dbj|BAO41060.1|	159	23406	2 (1)	2 (1)	0.14	0.0302952	peroxiredoxin DOT5 [Kluyveromyces marxianus DMKU3-1042]
610	gi|2910|emb|CAA40488.1|	159	62175	1 (1)	1 (1)	0.05	0.0108197	2,1-beta-D-fructanfructanohydrolase [Kluyveromyces marxianus]
611	gi|395172|emb|CAA49297.1|	159	7517	1 (1)	1 (1)	0.47	0.101705	ribosomal protein S33 [Kluyveromyces marxianus]
612	gi|574139833|dbj|BAO37628.1|	159	25241	1 (1)	1 (1)	0.13	0.0281312	dethiobiotin synthetase [Kluyveromyces marxianus DMKU3-1042]
613	gi|574139885|dbj|BAO37680.1|	159	11558	1 (1)	1 (1)	0.3	0.0649182	glutaredoxin-1 [Kluyveromyces marxianus DMKU3-1042]
614	gi|574139887|dbj|BAO37682.1|	159	16131	1 (1)	1 (1)	0.21	0.0454427	selR super family [Kluyveromyces marxianus DMKU3-1042]
615	gi|574140052|dbj|BAO37847.1|	159	24340	1 (1)	1 (1)	0.14	0.0302952	GTP-binding nuclear protein GSP1/Ran [Kluyveromyces marxianus DMKU3-1042]
616	gi|574140158|dbj|BAO37953.1|	159	33311	1 (1)	1 (1)	0.1	0.0216394	6-phosphogluconolactonase 3 [Kluyveromyces marxianus DMKU3-1042]
617	gi|574140550|dbj|BAO38345.1|	159	23028	1 (1)	1 (1)	0.15	0.0324591	cytochrome b-c1 complex subunit Rieske [Kluyveromyces marxianus DMKU3-1042]
618	gi|574140559|dbj|BAO38354.1|	159	10284	1 (1)	1 (1)	0.34	0.073574	mitochondrial import inner membrane translocase subunit TIM9 [Kluyveromyces marxianus DMKU3-1042]
619	gi|574140959|dbj|BAO38753.1|	159	46646	1 (1)	1 (1)	0.07	0.0151476	putative 2-hydroxyacid dehydrogenase YGL185C [Kluyveromyces marxianus DMKU3-1042]
620	gi|574141050|dbj|BAO38844.1|	159	47106	1 (1)	1 (1)	0.07	0.0151476	nucleoporin ASM4 [Kluyveromyces marxianus DMKU3-1042]
621	gi|574141279|dbj|BAO39073.1|	159	11408	1 (1)	1 (1)	0.3	0.0649182	YCII super family [Kluyveromyces marxianus DMKU3-1042]
622	gi|574141408|dbj|BAO39202.1|	159	22464	1 (1)	1 (1)	0.15	0.0324591	secretory component protein SHR3 [Kluyveromyces marxianus DMKU3-1042]
623	gi|574141562|dbj|BAO39355.1|	159	26662	1 (1)	1 (1)	0.13	0.0281312	mRNA turnover protein 4 [Kluyveromyces marxianus DMKU3-1042]
624	gi|574141643|dbj|BAO39436.1|	159	23045	1 (1)	1 (1)	0.15	0.0324591	endosomal protein P24B [Kluyveromyces marxianus DMKU3-1042]
625	gi|574141644|dbj|BAO39437.1|	159	35991	1 (1)	1 (1)	0.09	0.0194755	serine/threonine-protein phosphatase PP1-2 [Kluyveromyces marxianus DMKU3-1042]
626	gi|574141652|dbj|BAO39445.1|	159	25141	1 (1)	1 (1)	0.13	0.0281312	uncharacterized phosphatase YNL010W [Kluyveromyces marxianus DMKU3-1042]
627	gi|574141786|dbj|BAO39579.1|	159	12256	1 (1)	1 (1)	0.28	0.0605903	cytochrome c [Kluyveromyces marxianus DMKU3-1042]
628	gi|574141808|dbj|BAO39601.1|	159	13644	1 (1)	1 (1)	0.25	0.0540985	ATP synthase subunit g [Kluyveromyces marxianus DMKU3-1042]
629	gi|574141810|dbj|BAO39603.1|	159	27694	2 (1)	1 (1)	0.12	0.0259673	54S ribosomal protein L15 [Kluyveromyces marxianus DMKU3-1042]
630	gi|574141900|dbj|BAO39693.1|	159	27227	1 (1)	1 (1)	0.12	0.0259673	2-deoxyglucose-6-phosphate phosphatase 2 [Kluyveromyces marxianus DMKU3-1042]
631	gi|574142064|dbj|BAO39857.1|	159	33954	1 (1)	1 (1)	0.1	0.0216394	UPF0010 protein YMR099C [Kluyveromyces marxianus DMKU3-1042]
632	gi|574142405|dbj|BAO40197.1|	159	18303	1 (1)	1 (1)	0.18	0.0389509	peroxiredoxin type-2 [Kluyveromyces marxianus DMKU3-1042]
633	gi|574142520|dbj|BAO40312.1|	159	13961	1 (1)	1 (1)	0.24	0.0519346	hypothetical protein KLMA_40288 [Kluyveromyces marxianus DMKU3-1042]
634	gi|574142597|dbj|BAO40389.1|	159	33226	1 (1)	1 (1)	0.1	0.0216394	uridylate kinase [Kluyveromyces marxianus DMKU3-1042]
635	gi|574142623|dbj|BAO40415.1|	159	40330	1 (1)	1 (1)	0.08	0.0173115	malate dehydrogenase [Kluyveromyces marxianus DMKU3-1042]
636	gi|574142626|dbj|BAO40418.1|	159	23273	1 (1)	1 (1)	0.14	0.0302952	37S ribosomal protein S18 [Kluyveromyces marxianus DMKU3-1042]
637	gi|574142836|dbj|BAO40628.1|	159	24192	1 (1)	1 (1)	0.14	0.0302952	endoplasmic reticulum vesicle protein 25 [Kluyveromyces marxianus DMKU3-1042]
638	gi|574142880|dbj|BAO40671.1|	159	41642	1 (1)	1 (1)	0.08	0.0173115	(2R,3R)-2,3-butanediol dehydrogenase [Kluyveromyces marxianus DMKU3-1042]
639	gi|574142990|dbj|BAO40781.1|	159	21447	1 (1)	1 (1)	0.16	0.034623	cell division control protein 42 [Kluyveromyces marxianus DMKU3-1042]
640	gi|574143163|dbj|BAO40954.1|	159	17727	1 (1)	1 (1)	0.19	0.0411149	hypothetical protein KLMA_50300 [Kluyveromyces marxianus DMKU3-1042]
641	gi|574143165|dbj|BAO40956.1|	159	29919	1 (1)	1 (1)	0.11	0.0238033	eukaryotic translation initiation factor 3 subunit J [Kluyveromyces marxianus DMKU3-1042]
642	gi|574143249|dbj|BAO41040.1|	159	39392	2 (1)	1 (1)	0.08	0.0173115	nuclear localization sequence-binding protein [Kluyveromyces marxianus DMKU3-1042]
643	gi|574143330|dbj|BAO41121.1|	159	25742	1 (1)	1 (1)	0.13	0.0281312	riboflavin synthase alpha chain [Kluyveromyces marxianus DMKU3-1042]
644	gi|574143527|dbj|BAO41317.1|	159	44159	1 (1)	1 (1)	0.07	0.0151476	UPF0615 protein YJL123C [Kluyveromyces marxianus DMKU3-1042]
645	gi|574143528|dbj|BAO41318.1|	159	15178	1 (1)	1 (1)	0.22	0.0476067	putative redox protein FMP46 [Kluyveromyces marxianus DMKU3-1042]
646	gi|574143529|dbj|BAO41319.1|	159	20095	1 (1)	1 (1)	0.17	0.036787	sm-like protein LSm1 [Kluyveromyces marxianus DMKU3-1042]
647	gi|574143552|dbj|BAO41342.1|	159	24249	1 (1)	1 (1)	0.14	0.0302952	probable 26S proteasome regulatory subunit p28 [Kluyveromyces marxianus DMKU3-1042]
648	gi|574143737|dbj|BAO41527.1|	159	14615	1 (1)	1 (1)	0.23	0.0497706	DNA-directed RNA polymerases I and III subunit RPAC2 [Kluyveromyces marxianus DMKU3-1042]
649	gi|574143832|dbj|BAO41622.1|	159	18987	1 (1)	1 (1)	0.18	0.0389509	Golgi apparatus membrane protein TVP18 [Kluyveromyces marxianus DMKU3-1042]
650	gi|574143973|dbj|BAO41763.1|	159	24968	1 (1)	1 (1)	0.13	0.0281312	altered inheritance rate of mitochondria protein 38 [Kluyveromyces marxianus DMKU3-1042]
651	gi|574144186|dbj|BAO41975.1|	159	57612	1 (1)	1 (1)	0.06	0.0129836	histidyl-tRNA synthetase [Kluyveromyces marxianus DMKU3-1042]
652	gi|574144241|dbj|BAO42030.1|	159	22136	1 (1)	1 (1)	0.15	0.0324591	protein THO1 [Kluyveromyces marxianus DMKU3-1042]
653	gi|574144242|dbj|BAO42031.1|	159	27501	1 (1)	1 (1)	0.12	0.0259673	(DL)-glycerol-3-phosphatase 1 [Kluyveromyces marxianus DMKU3-1042]
654	gi|574144337|dbj|BAO42126.1|	159	21549	1 (1)	1 (1)	0.16	0.034623	pyridoxamine 5'-phosphate oxidase homolog [Kluyveromyces marxianus DMKU3-1042]
655	gi|574144356|dbj|BAO42145.1|	159	16002	1 (1)	1 (1)	0.21	0.0454427	40S ribosomal protein S23 [Kluyveromyces marxianus DMKU3-1042]
656	gi|574144364|dbj|BAO42153.1|	159	38010	1 (1)	1 (1)	0.09	0.0194755	copper transport protein CTR1 [Kluyveromyces marxianus DMKU3-1042]
657	gi|574144381|dbj|BAO42170.1|	159	28447	2 (1)	1 (1)	0.12	0.0259673	proteasome component PRE6 [Kluyveromyces marxianus DMKU3-1042]
658	gi|574144671|dbj|BAO42459.1|	159	19343	1 (1)	1 (1)	0.17	0.036787	prenylated Rab acceptor 1 [Kluyveromyces marxianus DMKU3-1042]
659	gi|574144736|dbj|BAO42524.1|	159	61158	1 (1)	1 (1)	0.05	0.0108197	protein phosphatase 2C homolog 5 [Kluyveromyces marxianus DMKU3-1042]
660	gi|574144813|dbj|BAO42601.1|	159	16023	1 (1)	1 (1)	0.21	0.0454427	calmodulin [Kluyveromyces marxianus DMKU3-1042]
661	gi|693901678|dbj|BAP70701.1|	159	76072	1 (1)	1 (1)	0.04	0.00865576	NADPH-cytochrome P450 reductase [Kluyveromyces marxianus]
662	gi|693904759|dbj|BAP73520.1|	159	27330	1 (1)	1 (1)	0.12	0.0259673	tubulin alpha-1 chain [Kluyveromyces marxianus]
663	gi|574142526|dbj|BAO40318.1|	152	22311	1 (1)	1 (1)	0.15	0.0324591	protein SYM1 [Kluyveromyces marxianus DMKU3-1042]
664	gi|574144136|dbj|BAO41925.1|	150	99923	2 (2)	2 (2)	0.07	0.0151476	leucyl-tRNA synthetase [Kluyveromyces marxianus DMKU3-1042]
665	gi|574140480|dbj|BAO38275.1|	148	164747	3 (2)	3 (2)	0.04	0.00865576	protein SNQ2 [Kluyveromyces marxianus DMKU3-1042]
666	gi|574142416|dbj|BAO40208.1|	148	20451	6 (2)	4 (2)	0.36	0.0779018	diphosphoinositol polyphosphate phosphohydrolase DDP1 [Kluyveromyces marxianus DMKU3-1042]
667.1	gi|574141133|dbj|BAO38927.1|	146	36734	3 (3)	3 (3)	0.3	0.0649182	uncharacterized protein YKL151C [Kluyveromyces marxianus DMKU3-1042]
667.2	gi|1255184821|ref|XP_022676400.1|	21	134109	9 (2)	9 (2)	0.05	0.0108197	ribosome biogenesis protein BMS1 [Kluyveromyces marxianus DMKU3-1042]
668	gi|574141860|dbj|BAO39653.1|	143	34118	1 (1)	1 (1)	0.1	0.0216394	cell division control protein 28 [Kluyveromyces marxianus DMKU3-1042]
669	gi|574140507|dbj|BAO38302.1|	141	56217	12 (7)	9 (5)	0.33	0.07141	cell division control protein 3 [Kluyveromyces marxianus DMKU3-1042]
670	gi|574140634|dbj|BAO38429.1|	138	83384	6 (2)	4 (2)	0.08	0.0173115	aspS_bact [Kluyveromyces marxianus DMKU3-1042]
671	gi|574141445|dbj|BAO39239.1|	133	77976	4 (2)	4 (2)	0.09	0.0194755	trkA [Kluyveromyces marxianus DMKU3-1042]
672	gi|574144688|dbj|BAO42476.1|	132	43702	3 (2)	3 (2)	0.16	0.034623	histidinol-phosphate aminotransferase [Kluyveromyces marxianus DMKU3-1042]
673	gi|574141884|dbj|BAO39677.1|	132	49878	4 (4)	3 (3)	0.29	0.0627543	nuclear localization sequence-binding protein [Kluyveromyces marxianus DMKU3-1042]
674	gi|574141156|dbj|BAO38950.1|	131	13455	2 (2)	2 (2)	0.57	0.123345	40S ribosomal protein S26-A [Kluyveromyces marxianus DMKU3-1042]
675	gi|574141649|dbj|BAO39442.1|	129	42100	6 (3)	5 (3)	0.25	0.0540985	60S ribosomal protein L2 [Kluyveromyces marxianus DMKU3-1042]
676	gi|574143713|dbj|BAO41503.1|	129	40745	5 (1)	4 (1)	0.08	0.0173115	GTP-binding protein RBG1 [Kluyveromyces marxianus DMKU3-1042]
677	gi|574141878|dbj|BAO39671.1|	128	37708	5 (2)	3 (2)	0.18	0.0389509	UPF0160 protein YER156C [Kluyveromyces marxianus DMKU3-1042]
678	gi|574141661|dbj|BAO39454.1|	128	18511	1 (1)	1 (1)	0.18	0.0389509	54S ribosomal protein L49 [Kluyveromyces marxianus DMKU3-1042]
679	gi|764014341|dbj|BAO40303.2|	127	38323	6 (5)	5 (5)	0.51	0.110361	hypothetical protein KLMA_40279 [Kluyveromyces marxianus DMKU3-1042]
680	gi|574141041|dbj|BAO38835.1|	126	30219	4 (2)	3 (1)	0.11	0.0238033	putative carboxymethylenebutenolidase [Kluyveromyces marxianus DMKU3-1042]
681	gi|574141281|dbj|BAO39075.1|	125	53300	7 (6)	4 (4)	0.27	0.0584264	SAM50-like protein SpAC17C9.06 [Kluyveromyces marxianus DMKU3-1042]
682	gi|1777442436|gb|QGN16086.1|	124	116269	10 (1)	7 (1)	0.03	0.00649182	YPL009C [Kluyveromyces marxianus]
683	gi|574140433|dbj|BAO38228.1|	120	58505	5 (3)	4 (2)	0.12	0.0259673	actin-related protein 4 [Kluyveromyces marxianus DMKU3-1042]
684	gi|574142517|dbj|BAO40309.1|	119	83657	2 (1)	2 (1)	0.04	0.00865576	vacuolar transporter chaperone 4 [Kluyveromyces marxianus DMKU3-1042]
685	gi|574140030|dbj|BAO37825.1|	119	12738	1 (1)	1 (1)	0.27	0.0584264	hypothetical protein KLMA_10203 [Kluyveromyces marxianus DMKU3-1042]
686	gi|574142723|dbj|BAO40515.1|	118	38703	1 (1)	1 (1)	0.09	0.0194755	homoserine dehydrogenase [Kluyveromyces marxianus DMKU3-1042]
687	gi|574143412|dbj|BAO41203.1|	112	51761	1 (1)	1 (1)	0.06	0.0129836	mitochondrial-processing peptidase subunit beta [Kluyveromyces marxianus DMKU3-1042]
688	gi|574143751|dbj|BAO41541.1|	112	108424	3 (2)	3 (2)	0.06	0.0129836	pro-apoptotic serine protease NMA111 [Kluyveromyces marxianus DMKU3-1042]
689	gi|574144547|dbj|BAO42335.1|	112	45844	2 (1)	1 (1)	0.07	0.0151476	histone acetyltransferase type B subunit 2 [Kluyveromyces marxianus DMKU3-1042]
690	gi|574142975|dbj|BAO40766.1|	111	12423	1 (1)	1 (1)	0.28	0.0605903	synaptobrevin homolog 2 [Kluyveromyces marxianus DMKU3-1042]
691	gi|574142376|dbj|BAO40168.1|	109	29474	2 (1)	2 (1)	0.11	0.0238033	54S ribosomal protein L1 [Kluyveromyces marxianus DMKU3-1042]
692	gi|1777444559|gb|QGN18209.1|	109	132740	15 (8)	9 (5)	0.13	0.0281312	[NU+] prion formation protein 1 [Kluyveromyces marxianus]
693	gi|574142160|dbj|BAO39953.1|	106	44098	8 (6)	5 (3)	0.24	0.0519346	54S ribosomal protein RML2 [Kluyveromyces marxianus DMKU3-1042]
694	gi|574143660|dbj|BAO41450.1|	105	24723	3 (1)	2 (1)	0.14	0.0302952	UPF0659 protein YMR090W [Kluyveromyces marxianus DMKU3-1042]
695	gi|574143389|dbj|BAO41180.1|	103	57285	3 (1)	2 (1)	0.06	0.0129836	hsp90 co-chaperone Cdc37 [Kluyveromyces marxianus DMKU3-1042]
696	gi|574141553|dbj|BAO39346.1|	98	46361	2 (1)	2 (1)	0.07	0.0151476	protein N-terminal amidase [Kluyveromyces marxianus DMKU3-1042]
697	gi|574141867|dbj|BAO39660.1|	98	38118	2 (2)	2 (2)	0.18	0.0389509	putative pyridoxal reductase [Kluyveromyces marxianus DMKU3-1042]
698	gi|574143808|dbj|BAO41598.1|	97	55875	2 (1)	2 (1)	0.06	0.0129836	hypothetical protein KLMA_60307 [Kluyveromyces marxianus DMKU3-1042]
699	gi|574143072|dbj|BAO40863.1|	96	79726	11 (3)	4 (2)	0.13	0.0281312	nucleoporin NUP2 [Kluyveromyces marxianus DMKU3-1042]
700	gi|574140690|dbj|BAO38484.1|	96	21783	3 (2)	3 (2)	0.33	0.07141	polyamine N-acetyltransferase 1 [Kluyveromyces marxianus DMKU3-1042]
701	gi|574142173|dbj|BAO39966.1|	95	42115	1 (1)	1 (1)	0.08	0.0173115	sterol 24-C-methyltransferase [Kluyveromyces marxianus DMKU3-1042]
702	gi|574141093|dbj|BAO38887.1|	95	88575	5 (1)	3 (1)	0.04	0.00865576	ubiquitin carboxyl-terminal hydrolase 3 [Kluyveromyces marxianus DMKU3-1042]
703	gi|574140747|dbj|BAO38541.1|	95	92812	4 (3)	3 (2)	0.07	0.0151476	dipeptidyl aminopeptidase B [Kluyveromyces marxianus DMKU3-1042]
704	gi|9651714|gb|AAF91236.1|AF225206_2	93	33414	3 (3)	3 (3)	0.33	0.07141	ribosomal protein S9 [Kluyveromyces marxianus]
705	gi|574140748|dbj|BAO38542.1|	93	110340	2 (1)	2 (1)	0.03	0.00649182	26S proteasome regulatory subunit RPN1 [Kluyveromyces marxianus DMKU3-1042]
706	gi|764014369|dbj|BAO41916.2|	92	8765	4 (1)	2 (1)	0.4	0.0865576	40S ribosomal protein S29 [Kluyveromyces marxianus DMKU3-1042]
707	gi|574142031|dbj|BAO39824.1|	91	31199	4 (4)	2 (2)	0.22	0.0476067	reticulon-like protein 1 [Kluyveromyces marxianus DMKU3-1042]
708	gi|574141155|dbj|BAO38949.1|	90	16789	4 (3)	2 (1)	0.2	0.0432788	cytochrome c oxidase subunit 4 [Kluyveromyces marxianus DMKU3-1042]
709	gi|574144499|dbj|BAO42288.1|	89	35234	1 (1)	1 (1)	0.09	0.0194755	26S proteasome regulatory subunit RPN11 [Kluyveromyces marxianus DMKU3-1042]
710	gi|574140054|dbj|BAO37849.1|	87	12165	1 (1)	1 (1)	0.28	0.0605903	ATP synthase subunit H [Kluyveromyces marxianus DMKU3-1042]
711	gi|574142681|dbj|BAO40473.1|	85	45263	4 (2)	3 (2)	0.15	0.0324591	epsin-3 [Kluyveromyces marxianus DMKU3-1042]
712	gi|574141647|dbj|BAO39440.1|	84	296181	17 (6)	12 (4)	0.04	0.00865576	translational activator GCN1 [Kluyveromyces marxianus DMKU3-1042]
713	gi|574144076|dbj|BAO41865.1|	82	125114	12 (8)	7 (4)	0.14	0.0302952	leucyl-tRNA synthetase [Kluyveromyces marxianus DMKU3-1042]
714	gi|574144469|dbj|BAO42258.1|	80	54745	2 (1)	2 (1)	0.06	0.0129836	casein kinase I homolog 3 [Kluyveromyces marxianus DMKU3-1042]
715	gi|574140381|dbj|BAO38176.1|	78	148086	4 (3)	3 (2)	0.04	0.00865576	RVT_2 super family [Kluyveromyces marxianus DMKU3-1042]
716	gi|574144815|dbj|BAO42603.1|	77	58961	1 (1)	1 (1)	0.06	0.0129836	chitobiosyldiphosphodolichol beta-mannosyltransferase [Kluyveromyces marxianus DMKU3-1042]
717	gi|574143904|dbj|BAO41694.1|	76	26009	3 (2)	3 (2)	0.27	0.0584264	putative elongation factor 1 gamma homolog [Kluyveromyces marxianus DMKU3-1042]
718	gi|574144308|dbj|BAO42097.1|	70	33534	1 (1)	1 (1)	0.1	0.0216394	purine nucleoside phosphorylase [Kluyveromyces marxianus DMKU3-1042]
719	gi|574141735|dbj|BAO39528.1|	70	85412	3 (1)	3 (1)	0.04	0.00865576	dolichyl-phosphate-mannose--protein mannosyltransferase 2 [Kluyveromyces marxianus DMKU3-1042]
720	gi|574144665|dbj|BAO42453.1|	69	24394	2 (2)	2 (2)	0.29	0.0627543	carbonic anhydrase [Kluyveromyces marxianus DMKU3-1042]
721	gi|574140086|dbj|BAO37881.1|	68	14092	1 (1)	1 (1)	0.24	0.0519346	histone H2A.Z [Kluyveromyces marxianus DMKU3-1042]
722	gi|574144552|dbj|BAO42340.1|	68	58787	4 (4)	3 (3)	0.18	0.0389509	proteinase YSCB [Kluyveromyces marxianus DMKU3-1042]
723	gi|574142962|dbj|BAO40753.1|	68	32296	2 (2)	2 (2)	0.22	0.0476067	DNA-directed RNA polymerase I subunit RPA43 [Kluyveromyces marxianus DMKU3-1042]
724	gi|574141794|dbj|BAO39587.1|	65	25149	3 (1)	3 (1)	0.13	0.0281312	adenylate kinase 2 [Kluyveromyces marxianus DMKU3-1042]
725	gi|574141599|dbj|BAO39392.1|	65	72966	7 (4)	5 (2)	0.14	0.0302952	RNA polymerase I-specific transcription initiation factor RRN3 [Kluyveromyces marxianus DMKU3-1042]
726	gi|574140669|dbj|BAO38463.1|	63	45840	4 (3)	2 (2)	0.15	0.0324591	alcohol dehydrogenase 4 [Kluyveromyces marxianus DMKU3-1042]
727	gi|574142876|dbj|BAO40667.1|	61	70146	3 (2)	2 (2)	0.1	0.0216394	calnexin homolog [Kluyveromyces marxianus DMKU3-1042]
728	gi|574142733|dbj|BAO40525.1|	61	74124	7 (4)	5 (3)	0.14	0.0302952	protein SGM1 [Kluyveromyces marxianus DMKU3-1042]
729	gi|574144780|dbj|BAO42568.1|	61	74518	1 (1)	1 (1)	0.04	0.00865576	uncharacterized protein YKL054C [Kluyveromyces marxianus DMKU3-1042]
730	gi|574143196|dbj|BAO40987.1|	60	113177	7 (4)	5 (3)	0.09	0.0194755	glycine dehydrogenase [decarboxylating] [Kluyveromyces marxianus DMKU3-1042]
731	gi|574143474|dbj|BAO41265.1|	60	94126	12 (3)	9 (3)	0.11	0.0238033	ribonucleases P/MRP protein subunit POP1 [Kluyveromyces marxianus DMKU3-1042]
732	gi|574143946|dbj|BAO41736.1|	58	51160	5 (3)	4 (2)	0.13	0.0281312	hydroxymethylglutaryl-CoA synthase [Kluyveromyces marxianus DMKU3-1042]
733	gi|574144730|dbj|BAO42518.1|	55	165474	1 (1)	1 (1)	0.02	0.00432788	DNA topoisomerase 2 [Kluyveromyces marxianus DMKU3-1042]
734	gi|574141148|dbj|BAO38942.1|	55	54621	3 (3)	3 (3)	0.19	0.0411149	cysteine desulfurase [Kluyveromyces marxianus DMKU3-1042]
735	gi|574142493|dbj|BAO40285.1|	55	433849	13 (3)	9 (3)	0.02	0.00432788	transcription-associated protein 1 [Kluyveromyces marxianus DMKU3-1042]
736	gi|574139859|dbj|BAO37654.1|	53	48022	3 (1)	2 (1)	0.07	0.0151476	protein PBN1 [Kluyveromyces marxianus DMKU3-1042]
737	gi|574142692|dbj|BAO40484.1|	52	77858	7 (4)	4 (3)	0.13	0.0281312	bromodomain-containing factor 1 [Kluyveromyces marxianus DMKU3-1042]
738	gi|574144158|dbj|BAO41947.1|	52	137844	3 (2)	3 (2)	0.05	0.0108197	EH domain-containing and endocytosis protein 1 [Kluyveromyces marxianus DMKU3-1042]
739	gi|574143104|dbj|BAO40895.1|	51	26245	2 (1)	2 (1)	0.13	0.0281312	pyridoxamine 5'-phosphate oxidase [Kluyveromyces marxianus DMKU3-1042]
740	gi|574140399|dbj|BAO38194.1|	51	57809	4 (3)	3 (2)	0.12	0.0259673	adenylyl cyclase-associated protein [Kluyveromyces marxianus DMKU3-1042]
741	gi|574140130|dbj|BAO37925.1|	50	13788	3 (2)	2 (1)	0.25	0.0540985	putative thiosulfate sulfurtransferase FMP31 [Kluyveromyces marxianus DMKU3-1042]
742	gi|574142596|dbj|BAO40388.1|	48	27917	2 (2)	2 (2)	0.25	0.0540985	uncharacterized oxidoreductase YIR035C [Kluyveromyces marxianus DMKU3-1042]
743	gi|574140047|dbj|BAO37842.1|	48	43007	2 (1)	2 (1)	0.08	0.0173115	phosphoserine aminotransferase [Kluyveromyces marxianus DMKU3-1042]
744	gi|574142013|dbj|BAO39806.1|	46	57904	13 (5)	7 (2)	0.12	0.0259673	ATP-dependent RNA helicase DBP3 [Kluyveromyces marxianus DMKU3-1042]
745	gi|693903754|dbj|BAP72606.1|	46	87153	2 (2)	2 (2)	0.08	0.0173115	vacuolar protein sorting-associated protein 70 [Kluyveromyces marxianus]
746	gi|574140245|dbj|BAO38040.1|	45	34920	2 (1)	2 (1)	0.09	0.0194755	ribosome biogenesis protein RPF2 [Kluyveromyces marxianus DMKU3-1042]
747	gi|574140958|dbj|BAO38752.1|	45	50138	4 (4)	2 (2)	0.14	0.0302952	rab GDP-dissociation inhibitor [Kluyveromyces marxianus DMKU3-1042]
748.1	gi|574143931|dbj|BAO41721.1|	45	58509	6 (3)	5 (3)	0.18	0.0389509	26S proteasome regulatory subunit RPN3 [Kluyveromyces marxianus DMKU3-1042]
748.2	gi|1255184367|ref|XP_022676169.1|	28	94550	7 (2)	3 (2)	0.07	0.0151476	ATP-dependent RNA helicase CHL1 [Kluyveromyces marxianus DMKU3-1042]
749	gi|574140994|dbj|BAO38788.1|	44	96213	2 (2)	2 (2)	0.07	0.0151476	N-terminal acetyltransferase A complex subunit NAT1 [Kluyveromyces marxianus DMKU3-1042]
750	gi|574141971|dbj|BAO39764.1|	44	37540	5 (3)	3 (3)	0.29	0.0627543	26S proteasome regulatory subunit RPN8 [Kluyveromyces marxianus DMKU3-1042]
751	gi|574143210|dbj|BAO41001.1|	44	80608	5 (2)	4 (1)	0.04	0.00865576	glutamine-dependent NAD(+) synthetase [Kluyveromyces marxianus DMKU3-1042]
752	gi|1777440619|gb|QGN14269.1|	44	139270	5 (3)	4 (2)	0.05	0.0108197	trehalose synthase complex regulatory subunit TPS3 [Kluyveromyces marxianus]
753	gi|574144839|dbj|BAO42627.1|	43	44820	1 (1)	1 (1)	0.07	0.0151476	protein phosphatase 2C homolog 4 [Kluyveromyces marxianus DMKU3-1042]
754	gi|574144672|dbj|BAO42460.1|	43	74277	4 (2)	4 (2)	0.09	0.0194755	leukotriene A-4 hydrolase [Kluyveromyces marxianus DMKU3-1042]
755	gi|574143417|dbj|BAO41208.1|	42	169359	8 (4)	8 (4)	0.08	0.0173115	sister chromatid cohesion protein 2 [Kluyveromyces marxianus DMKU3-1042]
756	gi|574143766|dbj|BAO41556.1|	42	118553	4 (2)	4 (2)	0.06	0.0129836	UPF0202 protein YNL132W [Kluyveromyces marxianus DMKU3-1042]
757	gi|574142066|dbj|BAO39859.1|	41	39998	3 (1)	1 (1)	0.08	0.0173115	DNA-(apurinic or apyrimidinic site) lyase 1 [Kluyveromyces marxianus DMKU3-1042]
758	gi|332594859|emb|CCA89273.1|	41	43790	2 (2)	2 (2)	0.16	0.034623	nitric oxide oxidoreductase [Kluyveromyces marxianus]
759	gi|574144274|dbj|BAO42063.1|	41	51136	2 (2)	2 (2)	0.13	0.0281312	ruvB-like helicase 2 [Kluyveromyces marxianus DMKU3-1042]
760	gi|693904057|dbj|BAP72862.1|	40	286831	9 (4)	7 (3)	0.03	0.00649182	U3 small nucleolar RNA-associated protein 20 [Kluyveromyces marxianus]
761	gi|574140003|dbj|BAO37798.1|	40	54393	1 (1)	1 (1)	0.06	0.0129836	ribose-phosphate pyrophosphokinase 5 [Kluyveromyces marxianus DMKU3-1042]
762	gi|574142029|dbj|BAO39822.1|	40	75832	5 (2)	4 (2)	0.09	0.0194755	homoaconitase [Kluyveromyces marxianus DMKU3-1042]
763	gi|1777443679|gb|QGN17329.1|	40	51287	2 (1)	2 (1)	0.06	0.0129836	ATP-dependent RNA helicase DBP2 [Kluyveromyces marxianus]
764	gi|693901118|dbj|BAP70141.1|	39	174772	10 (2)	4 (2)	0.04	0.00865576	SNF2 family N-terminal domain [Kluyveromyces marxianus]
765	gi|574143171|dbj|BAO40962.1|	38	52480	1 (1)	1 (1)	0.06	0.0129836	glycylpeptide N-tetradecanoyltransferase [Kluyveromyces marxianus DMKU3-1042]
766	gi|574143950|dbj|BAO41740.1|	38	33480	3 (3)	3 (3)	0.33	0.07141	la protein homolog [Kluyveromyces marxianus DMKU3-1042]
767	gi|574140349|dbj|BAO38144.1|	37	38717	3 (2)	2 (1)	0.09	0.0194755	probable quinone oxidoreductase [Kluyveromyces marxianus DMKU3-1042]
768	gi|574142063|dbj|BAO39856.1|	37	20826	2 (2)	1 (1)	0.16	0.034623	co-chaperone protein SBA1 [Kluyveromyces marxianus DMKU3-1042]
769	gi|574142385|dbj|BAO40177.1|	35	56609	2 (1)	2 (1)	0.06	0.0129836	thiol-specific monooxygenase [Kluyveromyces marxianus DMKU3-1042]
770	gi|332594835|emb|CCA89251.1|	35	79981	11 (5)	6 (3)	0.13	0.0281312	transmembrane actin-binding protein involved in membrane cytoskeleton assembly and cell polarization [Kluyveromyces marxianus]
771	gi|693904919|dbj|BAP73680.1|	35	58678	3 (2)	3 (2)	0.12	0.0259673	uncharacterized peptidase YFR006W [Kluyveromyces marxianus]
772	gi|574144656|dbj|BAO42444.1|	34	92673	4 (2)	4 (2)	0.07	0.0151476	actin-regulating kinase PRK1 [Kluyveromyces marxianus DMKU3-1042]
773	gi|574142487|dbj|BAO40279.1|	34	22649	2 (1)	2 (1)	0.15	0.0324591	translation machinery-associated protein 22 [Kluyveromyces marxianus DMKU3-1042]
774	gi|9651716|gb|AAF91238.1|AF225206_4	33	24938	2 (2)	2 (2)	0.29	0.0627543	RNA polymerase subunit [Kluyveromyces marxianus]
775	gi|1777443993|gb|QGN17643.1|	33	67039	5 (3)	5 (3)	0.15	0.0324591	xylulokinase [Kluyveromyces marxianus]
776.1	gi|574141077|dbj|BAO38871.1|	33	60513	6 (4)	4 (3)	0.17	0.036787	imidazole glycerol phosphate synthase hisHF [Kluyveromyces marxianus DMKU3-1042]
776.2	gi|1255185849|ref|XP_022676910.1|	32	48172	6 (2)	4 (1)	0.07	0.0151476	acyl-coenzyme A:6-aminopenicillanic-acid-acyltransferase 40 kDa form [Kluyveromyces marxianus DMKU3-1042]
777	gi|574140814|dbj|BAO38608.1|	33	95439	7 (2)	7 (2)	0.07	0.0151476	mitochondrial respiratory chain complexes assembly protein RCA1 [Kluyveromyces marxianus DMKU3-1042]
778	gi|574143005|dbj|BAO40796.1|	32	115438	4 (2)	2 (1)	0.03	0.00649182	eukaryotic initiation factor 4F subunit p150 [Kluyveromyces marxianus DMKU3-1042]
779	gi|574140773|dbj|BAO38567.1|	32	38549	4 (3)	4 (3)	0.28	0.0605903	cell division control protein 10 [Kluyveromyces marxianus DMKU3-1042]
780.1	gi|574140096|dbj|BAO37891.1|	31	89496	6 (2)	3 (2)	0.07	0.0151476	DNA topoisomerase 1 [Kluyveromyces marxianus DMKU3-1042]
780.2	gi|1255188687|ref|XP_022678323.1|	38	74604	5 (3)	3 (2)	0.09	0.0194755	uncharacterized protein KLMA_80272 [Kluyveromyces marxianus DMKU3-1042]
781	gi|574144460|dbj|BAO42249.1|	31	18644	3 (3)	1 (1)	0.18	0.0389509	phosphatidylglycerol/phosphatidylinositol transfer protein [Kluyveromyces marxianus DMKU3-1042]
782	gi|574141307|dbj|BAO39101.1|	31	52104	4 (2)	4 (2)	0.13	0.0281312	UDP-N-acetylglucosamine pyrophosphorylase [Kluyveromyces marxianus DMKU3-1042]
783	gi|574141573|dbj|BAO39366.1|	31	76211	5 (2)	3 (1)	0.04	0.00865576	vacuolar protein sorting-associated protein 1 [Kluyveromyces marxianus DMKU3-1042]
784	gi|574140535|dbj|BAO38330.1|	31	17122	2 (2)	1 (1)	0.2	0.0432788	eukaryotic translation initiation factor 5A-2 [Kluyveromyces marxianus DMKU3-1042]
785	gi|574140216|dbj|BAO38011.1|	31	40243	3 (1)	2 (1)	0.08	0.0173115	farnesyl pyrophosphate synthetase [Kluyveromyces marxianus DMKU3-1042]
786	gi|574143773|dbj|BAO41563.1|	30	80153	3 (2)	3 (2)	0.08	0.0173115	protein TTP1 [Kluyveromyces marxianus DMKU3-1042]
787	gi|574143938|dbj|BAO41728.1|	30	52689	2 (2)	2 (2)	0.13	0.0281312	putative transferase CAF17 [Kluyveromyces marxianus DMKU3-1042]
788	gi|574141873|dbj|BAO39666.1|	30	48193	2 (1)	1 (1)	0.07	0.0151476	calcium/calmodulin-dependent protein kinase II [Kluyveromyces marxianus DMKU3-1042]
789	gi|574144132|dbj|BAO41921.1|	30	150431	4 (2)	3 (2)	0.04	0.00865576	elongator complex protein 1 [Kluyveromyces marxianus DMKU3-1042]
790	gi|574141684|dbj|BAO39477.1|	30	72676	3 (2)	3 (2)	0.09	0.0194755	NAD-dependent histone deacetylase SIR2 [Kluyveromyces marxianus DMKU3-1042]
791	gi|574141627|dbj|BAO39420.1|	30	97298	3 (2)	3 (2)	0.07	0.0151476	vacuolar transporter chaperone 2 [Kluyveromyces marxianus DMKU3-1042]
792	gi|574142564|dbj|BAO40356.1|	29	100098	4 (1)	4 (1)	0.03	0.00649182	DNA topoisomerase 2-associated protein PAT1 [Kluyveromyces marxianus DMKU3-1042]
793	gi|574144924|dbj|BAO42712.1|	29	47921	3 (2)	3 (2)	0.14	0.0302952	26S protease regulatory subunit 6A [Kluyveromyces marxianus DMKU3-1042]
794	gi|574140005|dbj|BAO37800.1|	29	80210	3 (2)	2 (2)	0.08	0.0173115	protein MAM3 [Kluyveromyces marxianus DMKU3-1042]
795	gi|574142347|dbj|BAO40139.1|	29	37111	4 (1)	3 (1)	0.09	0.0194755	coproporphyrinogen-III oxidase [Kluyveromyces marxianus DMKU3-1042]
796	gi|574143228|dbj|BAO41019.1|	29	45052	4 (1)	3 (1)	0.07	0.0151476	survival factor 1 [Kluyveromyces marxianus DMKU3-1042]
797	gi|574142718|dbj|BAO40510.1|	29	88633	2 (1)	2 (1)	0.04	0.00865576	dolichyl-phosphate-mannose--protein mannosyltransferase 4 [Kluyveromyces marxianus DMKU3-1042]
798	gi|574143930|dbj|BAO41720.1|	29	51552	2 (1)	2 (1)	0.06	0.0129836	CAAX prenyl protease 1 [Kluyveromyces marxianus DMKU3-1042]
799	gi|574142559|dbj|BAO40351.1|	29	13583	2 (1)	2 (1)	0.25	0.0540985	37S ribosomal protein S16 [Kluyveromyces marxianus DMKU3-1042]
800	gi|574144000|dbj|BAO41790.1|	29	40421	3 (1)	2 (1)	0.08	0.0173115	serine/threonine-protein phosphatase PP2A-1 catalytic subunit [Kluyveromyces marxianus DMKU3-1042]
801	gi|574143783|dbj|BAO41573.1|	29	67433	3 (1)	3 (1)	0.05	0.0108197	bifunctional protein RIB2 [Kluyveromyces marxianus DMKU3-1042]
802	gi|574141943|dbj|BAO39736.1|	29	14502	4 (1)	2 (1)	0.23	0.0497706	protein FYV4 [Kluyveromyces marxianus DMKU3-1042]
803	gi|574143555|dbj|BAO41345.1|	29	62762	2 (1)	2 (1)	0.05	0.0108197	KNR4/SMI1 homolog [Kluyveromyces marxianus DMKU3-1042]
804	gi|574144249|dbj|BAO42038.1|	29	13966	2 (1)	2 (1)	0.24	0.0519346	60S ribosomal protein L34-B [Kluyveromyces marxianus DMKU3-1042]
805	gi|574140165|dbj|BAO37960.1|	29	15210	1 (1)	1 (1)	0.22	0.0476067	UPF0041 protein FMP43 [Kluyveromyces marxianus DMKU3-1042]
806	gi|574140195|dbj|BAO37990.1|	29	14926	2 (1)	1 (1)	0.23	0.0497706	single-stranded DNA-binding protein RIM1 [Kluyveromyces marxianus DMKU3-1042]
807	gi|574140750|dbj|BAO38544.1|	29	38720	1 (1)	1 (1)	0.09	0.0194755	homoserine kinase [Kluyveromyces marxianus DMKU3-1042]
808	gi|574141070|dbj|BAO38864.1|	29	37014	2 (1)	1 (1)	0.09	0.0194755	nucleoporin SEH1 [Kluyveromyces marxianus DMKU3-1042]
809	gi|574141400|dbj|BAO39194.1|	29	15719	1 (1)	1 (1)	0.22	0.0476067	54S ribosomal protein L19 [Kluyveromyces marxianus DMKU3-1042]
810	gi|574141680|dbj|BAO39473.1|	29	105445	1 (1)	1 (1)	0.03	0.00649182	myosin tail region-interacting protein MTI1 [Kluyveromyces marxianus DMKU3-1042]
811	gi|574142730|dbj|BAO40522.1|	29	9889	1 (1)	1 (1)	0.35	0.0757379	mitochondrial import inner membrane translocase subunit TIM8 [Kluyveromyces marxianus DMKU3-1042]
812	gi|574142887|dbj|BAO40678.1|	29	34984	1 (1)	1 (1)	0.09	0.0194755	arginase [Kluyveromyces marxianus DMKU3-1042]
813	gi|574142996|dbj|BAO40787.1|	29	22277	1 (1)	1 (1)	0.15	0.0324591	translocation protein SEC72 [Kluyveromyces marxianus DMKU3-1042]
814	gi|574143233|dbj|BAO41024.1|	29	26131	1 (1)	1 (1)	0.13	0.0281312	uncharacterized protein YER010C [Kluyveromyces marxianus DMKU3-1042]
815	gi|574143236|dbj|BAO41027.1|	29	14382	1 (1)	1 (1)	0.24	0.0519346	nuclear transport factor 2 [Kluyveromyces marxianus DMKU3-1042]
816	gi|574143532|dbj|BAO41322.1|	29	46719	1 (1)	1 (1)	0.07	0.0151476	tRNA (adenine-N(1)-)-methyltransferase catalytic subunit TRM61 [Kluyveromyces marxianus DMKU3-1042]
817	gi|574143952|dbj|BAO41742.1|	29	29394	1 (1)	1 (1)	0.11	0.0238033	probable 1-acyl-sn-glycerol-3-phosphate acyltransferase [Kluyveromyces marxianus DMKU3-1042]
818	gi|574144631|dbj|BAO42419.1|	29	9717	1 (1)	1 (1)	0.36	0.0779018	protease B inhibitors 2 and 1 [Kluyveromyces marxianus DMKU3-1042]
819	gi|574144895|dbj|BAO42683.1|	29	14128	1 (1)	1 (1)	0.24	0.0519346	autophagy-related protein 8 [Kluyveromyces marxianus DMKU3-1042]
820	gi|574140739|dbj|BAO38533.1|	29	17733	1 (1)	1 (1)	0.19	0.0411149	eukaryotic translation initiation factor 1A [Kluyveromyces marxianus DMKU3-1042]
821	gi|574142649|dbj|BAO40441.1|	28	94654	2 (2)	1 (1)	0.03	0.00649182	v-type proton ATPase subunit a [Kluyveromyces marxianus DMKU3-1042]
822	gi|693903972|dbj|BAP72777.1|	28	80144	2 (2)	2 (2)	0.08	0.0173115	PNGaseA super family [Kluyveromyces marxianus]
823	gi|574140648|dbj|BAO38443.1|	28	20582	1 (1)	1 (1)	0.16	0.034623	ADP-ribosylation factor-like protein 1 [Kluyveromyces marxianus DMKU3-1042]
824	gi|574142164|dbj|BAO39957.1|	28	55259	5 (2)	4 (2)	0.12	0.0259673	protein AFG1 [Kluyveromyces marxianus DMKU3-1042]
825	gi|574141243|dbj|BAO39037.1|	28	50632	6 (1)	3 (1)	0.07	0.0151476	reduced viability upon starvation protein 167 [Kluyveromyces marxianus DMKU3-1042]
826	gi|574140436|dbj|BAO38231.1|	27	23433	5 (2)	4 (1)	0.14	0.0302952	GTP-binding protein YPT52 [Kluyveromyces marxianus DMKU3-1042]
827	gi|574143025|dbj|BAO40816.1|	27	63435	3 (2)	3 (2)	0.11	0.0238033	FACT complex subunit POB3 [Kluyveromyces marxianus DMKU3-1042]
828	gi|574142672|dbj|BAO40464.1|	27	39946	5 (3)	2 (1)	0.08	0.0173115	v-type proton ATPase subunit d [Kluyveromyces marxianus DMKU3-1042]
829	gi|574144183|dbj|BAO41972.1|	27	50790	6 (2)	4 (2)	0.13	0.0281312	actin-related protein 7 [Kluyveromyces marxianus DMKU3-1042]
830	gi|574142254|dbj|BAO40046.1|	27	244926	14 (2)	8 (2)	0.03	0.00649182	general negative regulator of transcription subunit 1 [Kluyveromyces marxianus DMKU3-1042]
831	gi|574140001|dbj|BAO37796.1|	27	42645	2 (1)	1 (1)	0.08	0.0173115	hypothetical protein KLMA_10174 [Kluyveromyces marxianus DMKU3-1042]
832	gi|312694|emb|CAA79673.1|	27	55773	5 (2)	4 (2)	0.12	0.0259673	ARS-binding factor 1 [Kluyveromyces marxianus]
833	gi|574140418|dbj|BAO38213.1|	27	22066	3 (2)	1 (1)	0.15	0.0324591	protein TMA23 [Kluyveromyces marxianus DMKU3-1042]
834	gi|574142053|dbj|BAO39846.1|	26	84360	3 (2)	3 (2)	0.08	0.0173115	vesicular-fusion protein SEC18 [Kluyveromyces marxianus DMKU3-1042]
835	gi|574142570|dbj|BAO40362.1|	26	32317	1 (1)	1 (1)	0.1	0.0216394	ATP phosphoribosyltransferase [Kluyveromyces marxianus DMKU3-1042]
836	gi|574144635|dbj|BAO42423.1|	25	51502	2 (1)	2 (1)	0.06	0.0129836	nuclear and cytoplasmic polyadenylated RNA-binding protein PUB1 [Kluyveromyces marxianus DMKU3-1042]
837	gi|574144022|dbj|BAO41812.1|	25	40614	1 (1)	1 (1)	0.08	0.0173115	uncharacterized protein YDL144C [Kluyveromyces marxianus DMKU3-1042]
838	gi|574141731|dbj|BAO39524.1|	24	85196	7 (1)	5 (1)	0.04	0.00865576	ATP-dependent RNA helicase DRS1 [Kluyveromyces marxianus DMKU3-1042]
839	gi|574144926|dbj|BAO42714.1|	24	162324	11 (3)	10 (3)	0.06	0.0129836	DNA-directed RNA polymerase III subunit RPC1 [Kluyveromyces marxianus DMKU3-1042]
840	gi|574144431|dbj|BAO42220.1|	24	50062	4 (2)	3 (2)	0.14	0.0302952	methyltransferase OMS1 [Kluyveromyces marxianus DMKU3-1042]
841	gi|574141257|dbj|BAO39051.1|	23	11944	3 (2)	2 (1)	0.29	0.0627543	uncharacterized mitochondrial outer membrane protein YDR381C-A [Kluyveromyces marxianus DMKU3-1042]
842	gi|693903632|dbj|BAP72484.1|	23	158776	7 (2)	6 (2)	0.04	0.00865576	actin cytoskeleton-regulatory complex protein PAN1 [Kluyveromyces marxianus]
843	gi|574141986|dbj|BAO39779.1|	23	32496	4 (3)	2 (1)	0.1	0.0216394	coatomer subunit epsilon [Kluyveromyces marxianus DMKU3-1042]
844	gi|574142490|dbj|BAO40282.1|	22	88759	6 (2)	4 (2)	0.08	0.0173115	elongator complex protein 2 [Kluyveromyces marxianus DMKU3-1042]
845	gi|574143334|dbj|BAO41125.1|	22	115483	3 (2)	3 (2)	0.06	0.0129836	sulfite reductase [NADPH] flavoprotein component [Kluyveromyces marxianus DMKU3-1042]
846	gi|574142039|dbj|BAO39832.1|	21	38183	2 (2)	2 (2)	0.18	0.0389509	RNA polymerase II transcription factor B subunit 3 [Kluyveromyces marxianus DMKU3-1042]
847	gi|574142482|dbj|BAO40274.1|	21	36096	2 (2)	1 (1)	0.09	0.0194755	hypothetical protein KLMA_40250 [Kluyveromyces marxianus DMKU3-1042]
848	gi|574142021|dbj|BAO39814.1|	21	108964	5 (1)	5 (1)	0.03	0.00649182	coatomer subunit beta [Kluyveromyces marxianus DMKU3-1042]
849	gi|574141925|dbj|BAO39718.1|	21	132666	4 (1)	4 (1)	0.02	0.00432788	protein SSD1 [Kluyveromyces marxianus DMKU3-1042]
850	gi|574142250|dbj|BAO40042.1|	21	141398	4 (1)	4 (1)	0.02	0.00432788	uncharacterized protein YKL215C [Kluyveromyces marxianus DMKU3-1042]
851	gi|574142567|dbj|BAO40359.1|	21	58473	3 (1)	3 (1)	0.06	0.0129836	pyruvate dehydrogenase kinase [Kluyveromyces marxianus DMKU3-1042]
852	gi|1777443852|gb|QGN17502.1|	21	29626	4 (1)	3 (1)	0.11	0.0238033	54S ribosomal protein L9 [Kluyveromyces marxianus]
853	gi|574139912|dbj|BAO37707.1|	21	27979	2 (1)	2 (1)	0.12	0.0259673	hypothetical protein KLMA_10085 [Kluyveromyces marxianus DMKU3-1042]
854	gi|574144691|dbj|BAO42479.1|	21	24959	3 (1)	3 (1)	0.13	0.0281312	GTP-binding protein RHO3 [Kluyveromyces marxianus DMKU3-1042]
855	gi|574144724|dbj|BAO42512.1|	21	136300	3 (1)	3 (1)	0.02	0.00432788	ubiquitin carboxyl-terminal hydrolase 15 [Kluyveromyces marxianus DMKU3-1042]
856	gi|574139957|dbj|BAO37752.1|	21	30220	4 (1)	2 (1)	0.11	0.0238033	54S ribosomal protein L17 [Kluyveromyces marxianus DMKU3-1042]
857	gi|574141363|dbj|BAO39157.1|	21	61589	2 (1)	2 (1)	0.05	0.0108197	T-complex protein 1 subunit theta [Kluyveromyces marxianus DMKU3-1042]
858	gi|574140923|dbj|BAO38717.1|	21	55892	2 (1)	2 (1)	0.06	0.0129836	aromatic amino acid aminotransferase 1 [Kluyveromyces marxianus DMKU3-1042]
859	gi|574140442|dbj|BAO38237.1|	21	18069	1 (1)	1 (1)	0.19	0.0411149	54S ribosomal protein L23 [Kluyveromyces marxianus DMKU3-1042]
860	gi|574141181|dbj|BAO38975.1|	21	48478	1 (1)	1 (1)	0.07	0.0151476	protein CAJ1 [Kluyveromyces marxianus DMKU3-1042]
861	gi|574141267|dbj|BAO39061.1|	21	54128	1 (1)	1 (1)	0.06	0.0129836	probable NADPH:adrenodoxin oxidoreductase [Kluyveromyces marxianus DMKU3-1042]
862	gi|574141469|dbj|BAO39263.1|	21	28112	1 (1)	1 (1)	0.12	0.0259673	transcription initiation factor TFIID subunit 14 [Kluyveromyces marxianus DMKU3-1042]
863	gi|574142777|dbj|BAO40569.1|	21	73017	1 (1)	1 (1)	0.04	0.00865576	signal recognition particle subunit SRP72 [Kluyveromyces marxianus DMKU3-1042]
864	gi|574141962|dbj|BAO39755.1|	21	89209	1 (1)	1 (1)	0.04	0.00865576	putative zinc metalloprotease TRE2 [Kluyveromyces marxianus DMKU3-1042]
865	gi|574143023|dbj|BAO40814.1|	21	47796	2 (1)	2 (1)	0.07	0.0151476	BAR super family and SH3 [Kluyveromyces marxianus DMKU3-1042]
866	gi|574141196|dbj|BAO38990.1|	20	41763	1 (1)	1 (1)	0.08	0.0173115	peroxisomal targeting signal 2 receptor [Kluyveromyces marxianus DMKU3-1042]
867	gi|574142886|dbj|BAO40677.1|	20	14642	1 (1)	1 (1)	0.23	0.0497706	hypothetical protein KLMA_50023 [Kluyveromyces marxianus DMKU3-1042]
868	gi|574140710|dbj|BAO38504.1|	20	76757	5 (2)	5 (2)	0.09	0.0194755	tryptophan synthase [Kluyveromyces marxianus DMKU3-1042]
869	gi|574140087|dbj|BAO37882.1|	19	71186	5 (1)	4 (1)	0.05	0.0108197	lysophospholipase [Kluyveromyces marxianus DMKU3-1042]
870	gi|574141097|dbj|BAO38891.1|	19	41190	6 (1)	4 (1)	0.08	0.0173115	mitochondrial inner membrane protein OXA1 [Kluyveromyces marxianus DMKU3-1042]
871	gi|574141543|dbj|BAO39336.1|	19	36236	2 (1)	2 (1)	0.09	0.0194755	deoxyhypusine hydroxylase [Kluyveromyces marxianus DMKU3-1042]
872	gi|574143564|dbj|BAO41354.1|	19	23821	2 (1)	2 (1)	0.14	0.0302952	54S ribosomal protein L6 [Kluyveromyces marxianus DMKU3-1042]
873	gi|574144257|dbj|BAO42046.1|	19	20528	2 (1)	2 (1)	0.16	0.034623	54S ribosomal protein IMG2 [Kluyveromyces marxianus DMKU3-1042]
874	gi|574140357|dbj|BAO38152.1|	19	17262	2 (1)	2 (1)	0.2	0.0432788	UPF0726 protein YFR011C [Kluyveromyces marxianus DMKU3-1042]
875	gi|574140178|dbj|BAO37973.1|	19	22613	1 (1)	1 (1)	0.15	0.0324591	DNA-directed RNA polymerase II subunit RPB4 [Kluyveromyces marxianus DMKU3-1042]
876	gi|574140325|dbj|BAO38120.1|	19	62093	1 (1)	1 (1)	0.05	0.0108197	serine palmitoyltransferase 1 [Kluyveromyces marxianus DMKU3-1042]
877	gi|574142186|dbj|BAO39979.1|	19	21158	1 (1)	1 (1)	0.16	0.034623	peptide methionine sulfoxide reductase [Kluyveromyces marxianus DMKU3-1042]
878	gi|574142417|dbj|BAO40209.1|	19	34570	1 (1)	1 (1)	0.1	0.0216394	UPF0363 protein YOR164C [Kluyveromyces marxianus DMKU3-1042]
879	gi|574142542|dbj|BAO40334.1|	19	37719	1 (1)	1 (1)	0.09	0.0194755	D-arabinose 1-dehydrogenase [Kluyveromyces marxianus DMKU3-1042]
880	gi|574142804|dbj|BAO40596.1|	19	18602	1 (1)	1 (1)	0.18	0.0389509	HIG1 domain-containing protein YML030W [Kluyveromyces marxianus DMKU3-1042]
881	gi|574144221|dbj|BAO42010.1|	19	35726	1 (1)	1 (1)	0.09	0.0194755	putative prephenate dehydratase [Kluyveromyces marxianus DMKU3-1042]
882	gi|574144877|dbj|BAO42665.1|	19	22428	1 (1)	1 (1)	0.15	0.0324591	proteasome component PUP3 [Kluyveromyces marxianus DMKU3-1042]
883	gi|574141915|dbj|BAO39708.1|	19	190606	3 (2)	3 (2)	0.03	0.00649182	serine/threonine-protein kinase GCN2 [Kluyveromyces marxianus DMKU3-1042]
884	gi|574140400|dbj|BAO38195.1|	18	55552	7 (2)	6 (2)	0.12	0.0259673	37S ribosomal protein NAM9 [Kluyveromyces marxianus DMKU3-1042]
885	gi|574142987|dbj|BAO40778.1|	18	40641	3 (2)	3 (2)	0.17	0.036787	hsp90 co-chaperone AHA1 [Kluyveromyces marxianus DMKU3-1042]
886	gi|574142695|dbj|BAO40487.1|	18	143769	9 (2)	6 (2)	0.05	0.0108197	antiviral helicase SKI2 [Kluyveromyces marxianus DMKU3-1042]
887	gi|574141571|dbj|BAO39364.1|	17	26576	5 (2)	5 (2)	0.27	0.0584264	DOA4-independent degradation protein 4 [Kluyveromyces marxianus DMKU3-1042]
888	gi|574140582|dbj|BAO38377.1|	17	68235	5 (1)	3 (1)	0.05	0.0108197	bud emergence protein 1 [Kluyveromyces marxianus DMKU3-1042]
889	gi|574142408|dbj|BAO40200.1|	17	170450	3 (1)	3 (1)	0.02	0.00432788	metal resistance protein YCF1 [Kluyveromyces marxianus DMKU3-1042]
890	gi|574141475|dbj|BAO39269.1|	17	48915	2 (1)	2 (1)	0.07	0.0151476	nicotinate phosphoribosyltransferase [Kluyveromyces marxianus DMKU3-1042]
891	gi|574143738|dbj|BAO41528.1|	17	90622	3 (1)	2 (1)	0.04	0.00865576	zf-C2H2 super family protein [Kluyveromyces marxianus DMKU3-1042]
892	gi|1350751|sp|P48536.2|RL39_KLUMA	17	6249	2 (1)	2 (1)	0.58	0.125509	RecName: Full=60S ribosomal protein L39; AltName: Full=L46
893	gi|574140533|dbj|BAO38328.1|	17	41918	1 (1)	1 (1)	0.08	0.0173115	UV excision repair protein RAD23 [Kluyveromyces marxianus DMKU3-1042]
894	gi|574142298|dbj|BAO40090.1|	17	9675	1 (1)	1 (1)	0.36	0.0779018	cytochrome c oxidase subunit 6B [Kluyveromyces marxianus DMKU3-1042]
895	gi|574142541|dbj|BAO40333.1|	17	24401	1 (1)	1 (1)	0.14	0.0302952	endoplasmic reticulum transmembrane protein 1 [Kluyveromyces marxianus DMKU3-1042]
896	gi|574142635|dbj|BAO40427.1|	17	13998	1 (1)	1 (1)	0.24	0.0519346	vacuolar transporter chaperone 1 [Kluyveromyces marxianus DMKU3-1042]
897	gi|574143371|dbj|BAO41162.1|	17	41679	1 (1)	1 (1)	0.08	0.0173115	UPF0661 TPR repeat-containing protein YDR161W [Kluyveromyces marxianus DMKU3-1042]
898	gi|574144915|dbj|BAO42703.1|	17	24265	1 (1)	1 (1)	0.14	0.0302952	eukaryotic translation initiation factor 4E [Kluyveromyces marxianus DMKU3-1042]
899	gi|1777440161|gb|QGN13811.1|	17	20721	6 (1)	1 (1)	0.16	0.034623	60S ribosomal protein L18 [Kluyveromyces marxianus]
900	gi|574144285|dbj|BAO42074.1|	17	32487	2 (1)	2 (1)	0.1	0.0216394	uncharacterized protein YMR178W [Kluyveromyces marxianus DMKU3-1042]
901	gi|574144819|dbj|BAO42607.1|	16	25117	4 (2)	2 (1)	0.13	0.0281312	ADP-ribose pyrophosphatase [Kluyveromyces marxianus DMKU3-1042]
902	gi|574144744|dbj|BAO42532.1|	16	29823	5 (2)	4 (2)	0.24	0.0519346	ribose-5-phosphate isomerase [Kluyveromyces marxianus DMKU3-1042]
903	gi|574139857|dbj|BAO37652.1|	16	58488	6 (1)	3 (1)	0.06	0.0129836	CMAS [Kluyveromyces marxianus DMKU3-1042]
904	gi|574144352|dbj|BAO42141.1|	16	58609	2 (1)	2 (1)	0.06	0.0129836	nucleoporin NUP57 [Kluyveromyces marxianus DMKU3-1042]
905	gi|574144270|dbj|BAO42059.1|	15	15403	1 (1)	1 (1)	0.22	0.0476067	cyclin-dependent kinases regulatory subunit [Kluyveromyces marxianus DMKU3-1042]
906	gi|693901883|dbj|BAP70859.1|	15	165990	3 (1)	3 (1)	0.02	0.00432788	ubiquitin fusion degradation protein 4 [Kluyveromyces marxianus]
907	gi|574140542|dbj|BAO38337.1|	15	31817	3 (1)	3 (1)	0.1	0.0216394	sorbose reductase homolog SOU2 [Kluyveromyces marxianus DMKU3-1042]
908	gi|574140868|dbj|BAO38662.1|	15	77125	4 (1)	2 (1)	0.04	0.00865576	multisubstrate pseudouridine synthase 7 [Kluyveromyces marxianus DMKU3-1042]
909	gi|574141686|dbj|BAO39479.1|	15	48416	2 (1)	2 (1)	0.07	0.0151476	26S protease regulatory subunit 4 homolog [Kluyveromyces marxianus DMKU3-1042]
910	gi|574143726|dbj|BAO41516.1|	15	54868	2 (1)	2 (1)	0.06	0.0129836	meiosis-specific serine/threonine-protein kinase MEK1 [Kluyveromyces marxianus DMKU3-1042]
911	gi|574140938|dbj|BAO38732.1|	15	56134	2 (1)	2 (1)	0.06	0.0129836	mitochondrial clpX-like chaperone MCX1 [Kluyveromyces marxianus DMKU3-1042]
912	gi|574143248|dbj|BAO41039.1|	15	28474	3 (1)	2 (1)	0.12	0.0259673	nucleolar protein 16 [Kluyveromyces marxianus DMKU3-1042]
913	gi|574140685|dbj|BAO38479.1|	15	26198	1 (1)	1 (1)	0.13	0.0281312	TATA-box-binding protein [Kluyveromyces marxianus DMKU3-1042]
914	gi|574141159|dbj|BAO38953.1|	15	13678	1 (1)	1 (1)	0.25	0.0540985	60S ribosomal protein L22-A [Kluyveromyces marxianus DMKU3-1042]
915	gi|574144538|dbj|BAO42326.1|	15	65666	1 (1)	1 (1)	0.05	0.0108197	thiamine transporter THI72 [Kluyveromyces marxianus DMKU3-1042]
916	gi|574144860|dbj|BAO42648.1|	15	9367	1 (1)	1 (1)	0.37	0.0800658	protein transport protein Sec61 subunit beta [Kluyveromyces marxianus DMKU3-1042]
917	gi|574143791|dbj|BAO41581.1|	14	15210	1 (1)	1 (1)	0.22	0.0476067	transcription initiation factor TFIID subunit 9 [Kluyveromyces marxianus DMKU3-1042]
918	gi|574143960|dbj|BAO41750.1|	14	41991	2 (1)	2 (1)	0.08	0.0173115	mitochondrial import receptor subunit TOM40 [Kluyveromyces marxianus DMKU3-1042]
919	gi|574140258|dbj|BAO38053.1|	13	44629	1 (1)	1 (1)	0.07	0.0151476	DUF500 super family [Kluyveromyces marxianus DMKU3-1042]
920	gi|574141081|dbj|BAO38875.1|	13	60472	4 (1)	2 (1)	0.05	0.0108197	G1/S-specific cyclin CLN2 [Kluyveromyces marxianus DMKU3-1042]
						462.12	100

## Sheet: 120h pellet YNL-2
		Score	Mass	Matches	Sequences	emPAI	emPAI%
1.1	gi|574144278|dbj|BAO42067.1|	5840	207389	81 (73)	42 (40)	1.12	0.203477	fatty acid synthase subunit alpha [Kluyveromyces marxianus DMKU3-1042]
1.2	gi|1255182899|ref|XP_022675435.1|	193	68145	4 (3)	4 (3)	0.15	0.0272514	translation initiation factor RLI1 [Kluyveromyces marxianus DMKU3-1042]
1.3	gi|1255182735|ref|XP_022675353.1|	26	76702	3 (2)	3 (2)	0.09	0.0163509	transcription initiation factor IIF subunit alpha [Kluyveromyces marxianus DMKU3-1042]
2	gi|574140289|dbj|BAO38084.1|	5565	46773	63 (53)	18 (17)	5.31	0.9647	enolase [Kluyveromyces marxianus DMKU3-1042]
3	gi|574143936|dbj|BAO41726.1|	5533	54118	50 (48)	16 (15)	2.45	0.445107	ATP synthase subunit beta [Kluyveromyces marxianus DMKU3-1042]
4	gi|574140946|dbj|BAO38740.1|	5368	60959	59 (51)	24 (22)	4.38	0.795742	heat shock protein 60 [Kluyveromyces marxianus DMKU3-1042]
5	gi|574144199|dbj|BAO41988.1|	5273	59082	73 (65)	26 (24)	4.37	0.793925	ATP synthase subunit alpha [Kluyveromyces marxianus DMKU3-1042]
6.1	gi|116247787|sp|P84998.1|G3P1_KLUMA	5165	35231	73 (65)	16 (16)	12.62	2.29275	RecName: Full=Glyceraldehyde-3-phosphate dehydrogenase 1; Short=GAPDH 1
6.2	gi|1065098589|gb|AOP17588.1|	2119	35502	41 (33)	9 (8)	1.67	0.303399	glyceraldehyde-3-phosphate dehydrogenase [Kluyveromyces marxianus]
7.1	gi|574144890|dbj|BAO42678.1|	4461	70036	46 (39)	21 (20)	2	0.363352	heat shock protein SSA3 [Kluyveromyces marxianus DMKU3-1042]
7.2	gi|1255181595|ref|XP_022674782.1|	2733	69634	27 (25)	16 (14)	1.19	0.216195	heat shock protein SSA2 [Kluyveromyces marxianus DMKU3-1042]
8	gi|574142856|dbj|BAO40648.1|	4426	41661	54 (47)	12 (12)	2.96	0.537761	alcohol dehydrogenase [Kluyveromyces marxianus DMKU3-1042]
9	gi|574144871|dbj|BAO42659.1|	4230	86343	58 (53)	26 (25)	2.06	0.374253	5-methyltetrahydropteroyltriglutamate homocysteine methyltransferase [Kluyveromyces marxianus DMKU3-1042]
10	gi|574143921|dbj|BAO41711.1|	4200	52863	48 (44)	20 (19)	4.78	0.868412	dihydrolipoyl dehydrogenase [Kluyveromyces marxianus DMKU3-1042]
11	gi|574143351|dbj|BAO41142.1|	4117	58927	43 (39)	13 (13)	2.13	0.38697	inositol-3-phosphate synthase [Kluyveromyces marxianus DMKU3-1042]
12	gi|574142221|dbj|BAO40014.1|	4093	60414	33 (33)	15 (15)	1.6	0.290682	phosphoenolpyruvate carboxykinase [ATP] [Kluyveromyces marxianus DMKU3-1042]
13	gi|693900545|dbj|BAP69650.1|	4086	97913	44 (40)	18 (18)	1.2	0.218011	plasma membrane ATPase [Kluyveromyces marxianus]
14	gi|574142758|dbj|BAO40550.1|	3892	227902	48 (45)	32 (29)	0.67	0.121723	fatty acid synthase subunit beta [Kluyveromyces marxianus DMKU3-1042]
15	gi|574142189|dbj|BAO39982.1|	3547	49162	40 (37)	14 (14)	2.43	0.441473	adenosylhomocysteinase [Kluyveromyces marxianus DMKU3-1042]
16	gi|574144832|dbj|BAO42620.1|	3530	49895	50 (46)	17 (17)	2.83	0.514143	elongation factor 1-alpha [Kluyveromyces marxianus DMKU3-1042]
17	gi|173309|gb|AAA35267.1|	3519	61862	43 (36)	17 (17)	1.82	0.330651	pyruvate decarboxylase [Kluyveromyces marxianus]
18.1	gi|574140080|dbj|BAO37875.1|	3498	128780	47 (37)	24 (22)	0.87	0.158058	pyruvate carboxylase 2 [Kluyveromyces marxianus DMKU3-1042]
18.2	gi|1255187217|ref|XP_022677593.1|	58	59981	7 (3)	5 (2)	0.11	0.0199844	lysyl-tRNA synthetase [Kluyveromyces marxianus DMKU3-1042]
19.1	gi|297908|emb|CAA42785.1|	3498	37135	41 (37)	13 (13)	4.06	0.737605	alcohol dehydrogenase [Kluyveromyces marxianus]
19.2	gi|1255183939|ref|XP_022675953.1|	3484	37086	42 (39)	13 (13)	5.03	0.913831	alcohol dehydrogenase 1 [Kluyveromyces marxianus DMKU3-1042]
19.3	gi|33339344|gb|AAQ14286.1|AF261759_1	2895	39748	37 (30)	12 (12)	2.89	0.525044	alcohol dehydrogenase precursor [Kluyveromyces marxianus]
19.4	gi|121308864|dbj|BAF43529.1|	1885	40407	22 (18)	8 (7)	1.38	0.250713	alcohol dehydrogenase IV [Kluyveromyces marxianus]
19.5	gi|12229579|sp|Q9P4C2.3|ADH2_KLUMA	752	36945	21 (15)	12 (11)	2.33	0.423305	RecName: Full=Alcohol dehydrogenase 2; AltName: Full=Alcohol dehydrogenase II
20	gi|693901080|dbj|BAP70103.1|	3102	27480	36 (31)	11 (11)	7.77	1.41162	phosphoglycerate mutase 1 [Kluyveromyces marxianus]
21	gi|574141814|dbj|BAO39607.1|	3048	85008	32 (30)	14 (14)	0.98	0.178043	aconitate hydratase [Kluyveromyces marxianus DMKU3-1042]
22	gi|574141435|dbj|BAO39229.1|	3011	11193	30 (27)	8 (7)	31.64	5.74823	12 kDa heat shock protein [Kluyveromyces marxianus DMKU3-1042]
23	gi|574143720|dbj|BAO41510.1|	2842	54770	33 (27)	12 (11)	2.22	0.403321	pyruvate kinase [Kluyveromyces marxianus DMKU3-1042]
24	gi|574144042|dbj|BAO41832.1|	2803	115136	42 (34)	23 (21)	1.01	0.183493	2-oxoglutarate dehydrogenase E1 component [Kluyveromyces marxianus DMKU3-1042]
25.1	gi|574142875|dbj|BAO40666.1|	2667	56546	22 (22)	13 (13)	1.34	0.243446	potassium-activated aldehyde dehydrogenase [Kluyveromyces marxianus DMKU3-1042]
25.2	gi|1255180521|ref|XP_022674253.1|	706	54978	10 (10)	8 (8)	0.69	0.125357	magnesium-activated aldehyde dehydrogenase [Kluyveromyces marxianus DMKU3-1042]
25.3	gi|1255184523|ref|XP_022676249.1|	338	56152	5 (4)	4 (3)	0.19	0.0345185	aldehyde dehydrogenase 5 [Kluyveromyces marxianus DMKU3-1042]
26	gi|574142620|dbj|BAO40412.1|	2643	39472	27 (25)	12 (11)	1.42	0.25798	fructose-bisphosphate aldolase [Kluyveromyces marxianus DMKU3-1042]
27	gi|574143744|dbj|BAO41534.1|	2522	62753	36 (29)	17 (16)	1.38	0.250713	malate synthase 1 [Kluyveromyces marxianus DMKU3-1042]
28	gi|574141655|dbj|BAO39448.1|	2512	115475	37 (29)	21 (19)	0.85	0.154425	elongation factor 3 [Kluyveromyces marxianus DMKU3-1042]
29	gi|574141007|dbj|BAO38801.1|	2465	34871	33 (29)	13 (12)	3.28	0.595898	sphingolipid long chain base-responsive protein PIL1 [Kluyveromyces marxianus DMKU3-1042]
30	gi|574142136|dbj|BAO39929.1|	2355	36452	33 (29)	15 (15)	4.71	0.855695	transaldolase [Kluyveromyces marxianus DMKU3-1042]
31	gi|574141246|dbj|BAO39040.1|	2312	93293	31 (25)	17 (16)	0.8	0.145341	elongation factor 2 [Kluyveromyces marxianus DMKU3-1042]
32	gi|574144413|dbj|BAO42202.1|	2248	33342	34 (28)	13 (13)	6.35	1.15364	ADP,ATP carrier protein [Kluyveromyces marxianus DMKU3-1042]
33.1	gi|574140920|dbj|BAO38714.1|	2220	103377	37 (35)	19 (18)	0.99	0.179859	glycogen phosphorylase [Kluyveromyces marxianus DMKU3-1042]
33.2	gi|1255182299|ref|XP_022675142.1|	230	54384	7 (3)	4 (2)	0.12	0.0218011	adenosylmethionine-8-amino-7-oxononanoate aminotransferase [Kluyveromyces marxianus DMKU3-1042]
33.3	gi|1255183017|ref|XP_022675494.1|	37	171298	5 (2)	5 (2)	0.04	0.00726705	ATP-dependent permease PDR12 [Kluyveromyces marxianus DMKU3-1042]
33.4	gi|1255186223|ref|XP_022677088.1|	36	56697	4 (2)	3 (2)	0.12	0.0218011	putative monooxygenase yxeK [Kluyveromyces marxianus DMKU3-1042]
33.5	gi|1255179627|ref|XP_022673797.1|	35	89496	7 (2)	5 (2)	0.07	0.0127173	DNA topoisomerase 1 [Kluyveromyces marxianus DMKU3-1042]
33.6	gi|1255183035|ref|XP_022675503.1|	29	89543	8 (2)	5 (2)	0.07	0.0127173	protein PDC2 [Kluyveromyces marxianus DMKU3-1042]
34	gi|574140539|dbj|BAO38334.1|	2203	69395	27 (23)	12 (12)	1.1	0.199844	heat shock protein SSC1 [Kluyveromyces marxianus DMKU3-1042]
35.1	gi|1777440650|gb|QGN14300.1|	2168	53640	23 (20)	12 (12)	1.3	0.236179	citrate synthase [Kluyveromyces marxianus]
35.2	gi|1255180933|ref|XP_022674444.1|	2119	53234	27 (20)	13 (12)	1.32	0.239813	citrate synthase [Kluyveromyces marxianus DMKU3-1042]
36	gi|574144502|dbj|BAO42291.1|	2122	58889	23 (20)	14 (12)	1.14	0.207111	probable 2-methylcitrate dehydratase [Kluyveromyces marxianus DMKU3-1042]
37	gi|574140367|dbj|BAO38162.1|	2119	44418	23 (21)	12 (12)	1.54	0.279781	phosphoglycerate kinase [Kluyveromyces marxianus DMKU3-1042]
38	gi|574144825|dbj|BAO42613.1|	2089	73796	24 (20)	12 (11)	0.69	0.125357	transketolase [Kluyveromyces marxianus DMKU3-1042]
39	gi|574140448|dbj|BAO38243.1|	2031	64666	26 (22)	13 (11)	1.1	0.199844	cytochrome b2 [Kluyveromyces marxianus DMKU3-1042]
40.1	gi|574142357|dbj|BAO40149.1|	2022	26979	26 (20)	13 (11)	4.11	0.746689	triosephosphate isomerase [Kluyveromyces marxianus DMKU3-1042]
40.2	gi|259657355|emb|CBG02056.1|	1850	26922	24 (18)	12 (10)	3.55	0.64495	unnamed protein product [Kluyveromyces marxianus]
41	gi|574140106|dbj|BAO37901.1|	1997	57489	28 (21)	14 (12)	0.95	0.172592	rotenone-insensitive NADH-ubiquinone oxidoreductase [Kluyveromyces marxianus DMKU3-1042]
42	gi|574140007|dbj|BAO37802.1|	1961	46653	25 (21)	17 (15)	2.67	0.485075	argininosuccinate synthase [Kluyveromyces marxianus DMKU3-1042]
43	gi|574144510|dbj|BAO42299.1|	1950	35644	32 (30)	9 (9)	1.91	0.347001	sphingolipid long chain base-responsive protein LSP1 [Kluyveromyces marxianus DMKU3-1042]
44	gi|574143953|dbj|BAO41743.1|	1937	38468	21 (19)	5 (5)	1.1	0.199844	fructose-1,6-bisphosphatas [Kluyveromyces marxianus DMKU3-1042]
45	gi|574140504|dbj|BAO38299.1|	1859	48277	21 (16)	10 (9)	1.07	0.194393	protein MET17 [Kluyveromyces marxianus DMKU3-1042]
46	gi|574140590|dbj|BAO38385.1|	1857	61553	31 (26)	15 (12)	1.3	0.236179	glucose-6-phosphate isomerase [Kluyveromyces marxianus DMKU3-1042]
47.1	gi|574144503|dbj|BAO42292.1|	1815	52663	29 (19)	13 (10)	1.34	0.243446	citrate synthase 3 [Kluyveromyces marxianus DMKU3-1042]
47.2	gi|1777444774|gb|QGN18424.1|	1340	54354	24 (15)	12 (9)	1.02	0.18531	citrate synthase 3 [Kluyveromyces marxianus]
48.1	gi|574142702|dbj|BAO40494.1|	1811	48082	28 (23)	18 (16)	2.77	0.503243	isocitrate dehydrogenase [NADP] [Kluyveromyces marxianus DMKU3-1042]
48.2	gi|1255182613|ref|XP_022675291.1|	1443	46854	21 (19)	12 (12)	1.59	0.288865	isocitrate dehydrogenase [NADP] cytoplasmic [Kluyveromyces marxianus DMKU3-1042]
49	gi|574144686|dbj|BAO42474.1|	1786	29244	19 (18)	9 (9)	1.94	0.352452	mitochondrial outer membrane protein porin 1 [Kluyveromyces marxianus DMKU3-1042]
50	gi|574144551|dbj|BAO42339.1|	1774	52262	15 (14)	9 (9)	1.08	0.19621	fumarate hydratase [Kluyveromyces marxianus DMKU3-1042]
51	gi|574144030|dbj|BAO41820.1|	1766	49187	19 (16)	7 (7)	0.68	0.12354	dihydrolipoyllysine-residue acetyltransferase component of pyruvate dehydrogenase complex [Kluyveromyces marxianus DMKU3-1042]
52	gi|693902975|dbj|BAP71886.1|	1757	62632	20 (18)	11 (10)	1.05	0.19076	hypothetical protein KLMA_40373 [Kluyveromyces marxianus]
53	gi|574140640|dbj|BAO38435.1|	1747	77404	31 (23)	17 (14)	1.11	0.201661	heat shock protein homolog SSE1 [Kluyveromyces marxianus DMKU3-1042]
54	gi|574142714|dbj|BAO40506.1|	1708	29519	20 (17)	13 (11)	2.6	0.472358	40S ribosomal protein S4 [Kluyveromyces marxianus DMKU3-1042]
55.1	gi|574142313|dbj|BAO40105.1|	1696	64954	27 (21)	14 (13)	1.2	0.218011	bifunctional purine biosynthesis protein ADE17 [Kluyveromyces marxianus DMKU3-1042]
55.2	gi|1255188761|ref|XP_022678361.1|	54	75025	5 (3)	4 (3)	0.14	0.0254347	glycyl-tRNA synthetase 1 [Kluyveromyces marxianus DMKU3-1042]
56	gi|574142430|dbj|BAO40222.1|	1685	52696	17 (16)	12 (11)	1.34	0.243446	4-aminobutyrate aminotransferase [Kluyveromyces marxianus DMKU3-1042]
57	gi|574144488|dbj|BAO42277.1|	1681	64082	26 (24)	16 (15)	1.59	0.288865	mitochondrial 2-methylisocitrate lyase [Kluyveromyces marxianus DMKU3-1042]
58	gi|574143926|dbj|BAO41716.1|	1670	39995	25 (22)	10 (10)	2.04	0.370619	NADPH-dependent methylglyoxal reductase GRE2 [Kluyveromyces marxianus DMKU3-1042]
59	gi|574143366|dbj|BAO41157.1|	1667	39207	23 (19)	11 (10)	1.87	0.339734	aspartate-semialdehyde dehydrogenase [Kluyveromyces marxianus DMKU3-1042]
60	gi|574143818|dbj|BAO41608.1|	1623	56045	17 (17)	13 (13)	1.1	0.199844	UTP--glucose-1-phosphate uridylyltransferase [Kluyveromyces marxianus DMKU3-1042]
61	gi|574144154|dbj|BAO41943.1|	1616	48377	17 (17)	11 (11)	1.36	0.24708	cytochrome b-c1 complex subunit 1 [Kluyveromyces marxianus DMKU3-1042]
62	gi|574143668|dbj|BAO41458.1|	1609	36067	17 (13)	9 (7)	1.21	0.219828	malate dehydrogenase [Kluyveromyces marxianus DMKU3-1042]
63	gi|574142133|dbj|BAO39926.1|	1594	44687	23 (20)	14 (13)	2.36	0.428756	ketol-acid reductoisomerase [Kluyveromyces marxianus DMKU3-1042]
64	gi|574141130|dbj|BAO38924.1|	1579	69707	18 (16)	12 (12)	0.82	0.148974	succinate dehydrogenase [ubiquinone] flavoprotein subunit [Kluyveromyces marxianus DMKU3-1042]
65	gi|574142711|dbj|BAO40503.1|	1570	39000	15 (14)	10 (9)	1.45	0.26343	cytochrome b-c1 complex subunit 2 [Kluyveromyces marxianus DMKU3-1042]
66	gi|574139892|dbj|BAO37687.1|	1567	87759	20 (18)	13 (12)	0.61	0.110822	histidine biosynthesis trifunctional protein [Kluyveromyces marxianus DMKU3-1042]
67	gi|574142434|dbj|BAO40226.1|	1518	120119	22 (18)	10 (9)	0.34	0.0617699	sodium transport ATPase 5 [Kluyveromyces marxianus DMKU3-1042]
68.1	gi|574141638|dbj|BAO39431.1|	1498	52793	20 (18)	10 (10)	0.95	0.172592	putative succinate-semialdehyde dehydrogenase C1002.12c [NADP+] [Kluyveromyces marxianus DMKU3-1042]
68.2	gi|1777441497|gb|QGN15147.1|	1398	55027	21 (17)	12 (10)	0.89	0.161692	putative succinate-semialdehyde dehydrogenase C1002.12c [Kluyveromyces marxianus]
69	gi|574144340|dbj|BAO42129.1|	1468	64552	20 (17)	13 (12)	1	0.181676	asparagine synthetase [glutamine-hydrolyzing] 1 [Kluyveromyces marxianus DMKU3-1042]
70	gi|574142331|dbj|BAO40123.1|	1414	100311	35 (23)	22 (17)	0.78	0.141707	heat shock protein 104 [Kluyveromyces marxianus DMKU3-1042]
71	gi|574143164|dbj|BAO40955.1|	1412	64686	17 (15)	9 (9)	0.9	0.163509	D-lactate dehydrogenase [cytochrome] [Kluyveromyces marxianus DMKU3-1042]
72.1	gi|764014340|dbj|BAO40237.2|	1407	96551	20 (17)	12 (10)	0.54	0.0981051	MOG interacting and ectopic P-granules protein [Kluyveromyces marxianus DMKU3-1042]
72.2	gi|693902817|dbj|BAP71728.1|	749	23722	9 (8)	6 (5)	1.52	0.276148	MOG interacting and ectopic P-granules protein [Kluyveromyces marxianus]
73	gi|574143985|dbj|BAO41775.1|	1404	91332	18 (15)	9 (9)	0.42	0.076304	cell division control protein 48 [Kluyveromyces marxianus DMKU3-1042]
74	gi|574141766|dbj|BAO39559.1|	1385	43676	16 (15)	10 (10)	1.23	0.223462	60S ribosomal protein L3 [Kluyveromyces marxianus DMKU3-1042]
75	gi|764014346|dbj|BAO40605.2|	1365	15746	26 (18)	6 (6)	4.78	0.868412	40S ribosomal protein S17-B [Kluyveromyces marxianus DMKU3-1042]
76	gi|574140706|dbj|BAO38500.1|	1363	58095	23 (18)	9 (9)	1.05	0.19076	acetyl-CoA hydrolase [Kluyveromyces marxianus DMKU3-1042]
77	gi|574143282|dbj|BAO41073.1|	1352	62437	21 (19)	13 (13)	1.05	0.19076	catalase T [Kluyveromyces marxianus DMKU3-1042]
78	gi|574142360|dbj|BAO40152.1|	1302	21932	18 (17)	6 (6)	1.7	0.308849	heat shock protein 26 [Kluyveromyces marxianus DMKU3-1042]
79.1	gi|574144238|dbj|BAO42027.1|	1275	61582	15 (11)	10 (8)	0.6	0.109006	isocitrate lyase [Kluyveromyces marxianus DMKU3-1042]
79.2	gi|264670897|gb|ACY72377.1|	463	16594	5 (5)	3 (3)	1.11	0.201661	isocitrate lyase, partial [Kluyveromyces marxianus]
80	gi|574143814|dbj|BAO41604.1|	1272	13327	12 (11)	6 (5)	2.94	0.534128	40S ribosomal protein S20 [Kluyveromyces marxianus DMKU3-1042]
81	gi|574141511|dbj|BAO39304.1|	1272	117655	27 (16)	18 (12)	0.43	0.0781207	beta-galactosidase [Kluyveromyces marxianus DMKU3-1042]
82	gi|574141535|dbj|BAO39328.1|	1261	113775	19 (16)	16 (13)	0.45	0.0817543	ubiquitin-activating enzyme E1 1 [Kluyveromyces marxianus DMKU3-1042]
83	gi|574142224|dbj|BAO40017.1|	1247	70935	19 (16)	13 (12)	0.97	0.176226	glycerol-3-phosphate dehydrogenase [Kluyveromyces marxianus DMKU3-1042]
84	gi|693903089|dbj|BAP72000.1|	1239	158736	16 (14)	13 (12)	0.28	0.0508693	sulfite reductase [NADPH] subunit beta [Kluyveromyces marxianus]
85	gi|574139878|dbj|BAO37673.1|	1224	53712	16 (13)	10 (8)	0.81	0.147158	glucokinase-1 [Kluyveromyces marxianus DMKU3-1042]
86.1	gi|574144110|dbj|BAO41899.1|	1187	42013	13 (11)	8 (7)	0.98	0.178043	actin [Kluyveromyces marxianus DMKU3-1042]
86.2	gi|340523026|emb|CCA95105.1|	1043	37455	13 (11)	8 (7)	0.97	0.176226	actin, partial [Kluyveromyces marxianus]
87	gi|574142104|dbj|BAO39897.1|	1185	78558	15 (13)	12 (11)	0.63	0.114456	acetyl-coenzyme A synthetase 1 [Kluyveromyces marxianus DMKU3-1042]
88.1	gi|574140592|dbj|BAO38387.1|	1181	25704	16 (11)	9 (8)	2.38	0.432389	ATP synthase subunit 4 [Kluyveromyces marxianus DMKU3-1042]
88.2	gi|1255183199|ref|XP_022675585.1|	47	44239	8 (3)	3 (3)	0.24	0.0436023	uncharacterized protein KLMA_30454 [Kluyveromyces marxianus DMKU3-1042]
89	gi|574140796|dbj|BAO38590.1|	1174	28311	15 (12)	7 (6)	0.95	0.172592	protein BMH2 [Kluyveromyces marxianus DMKU3-1042]
90	gi|574140437|dbj|BAO38232.1|	1174	135422	22 (15)	17 (13)	0.36	0.0654034	protein SCP160 [Kluyveromyces marxianus DMKU3-1042]
91	gi|574141905|dbj|BAO39698.1|	1165	97725	23 (18)	16 (14)	0.75	0.136257	aminopeptidase 2 [Kluyveromyces marxianus DMKU3-1042]
92	gi|529190217|gb|AGS77200.1|	1160	76616	17 (14)	11 (9)	0.52	0.0944716	UDP-glucose 4-epimerase [Kluyveromyces marxianus]
93	gi|574143364|dbj|BAO41155.1|	1148	17351	16 (13)	5 (5)	1.44	0.261614	peptidyl-prolyl cis-trans isomerase [Kluyveromyces marxianus DMKU3-1042]
94	gi|693905338|dbj|BAP74049.1|	1136	22564	13 (10)	5 (5)	1.64	0.297949	40S ribosomal protein S8 [Kluyveromyces marxianus]
95	gi|693901274|dbj|BAP70297.1|	1129	39312	13 (12)	7 (7)	0.91	0.165325	glyceraldehyde-3-phosphate dehydrogenase 2 [Kluyveromyces marxianus]
96	gi|574139876|dbj|BAO37671.1|	1128	58929	22 (19)	11 (11)	1.14	0.207111	protein disulfide-isomerase [Kluyveromyces marxianus DMKU3-1042]
97	gi|574141222|dbj|BAO39016.1|	1114	15556	10 (9)	5 (5)	1.69	0.307033	60S ribosomal protein L27-A [Kluyveromyces marxianus DMKU3-1042]
98	gi|764014327|dbj|BAO39410.2|	1099	35743	14 (12)	8 (8)	1.22	0.221645	guanine nucleotide-binding protein subunit beta-like [Kluyveromyces marxianus DMKU3-1042]
99	gi|574140829|dbj|BAO38623.1|	1095	25183	15 (13)	11 (9)	2.47	0.44874	adenylate kinase 1 [Kluyveromyces marxianus DMKU3-1042]
100	gi|574139924|dbj|BAO37719.1|	1091	38265	17 (12)	10 (7)	0.94	0.170776	putative 2-hydroxyacid dehydrogenase YNL274C [Kluyveromyces marxianus DMKU3-1042]
101	gi|764014312|dbj|BAO38776.2|	1087	20440	15 (13)	6 (5)	1.49	0.270697	60S ribosomal protein L20 [Kluyveromyces marxianus DMKU3-1042]
102	gi|574143588|dbj|BAO41378.1|	1067	102399	19 (14)	15 (11)	0.46	0.083571	c-1-tetrahydrofolate synthase [Kluyveromyces marxianus DMKU3-1042]
103	gi|693903648|dbj|BAP72500.1|	1066	47894	13 (13)	7 (7)	0.7	0.127173	mannose-6-phosphate isomerase [Kluyveromyces marxianus]
104	gi|764014332|dbj|BAO39889.2|	1036	29635	10 (8)	5 (4)	0.53	0.0962884	proteasome component C1 [Kluyveromyces marxianus DMKU3-1042]
105	gi|764014362|dbj|BAO41419.2|	1031	145555	16 (13)	8 (6)	0.14	0.0254347	histone H4 [Kluyveromyces marxianus DMKU3-1042]
106	gi|574144892|dbj|BAO42680.1|	1018	123272	14 (10)	9 (6)	0.17	0.0308849	isoleucyl-tRNA synthetase [Kluyveromyces marxianus DMKU3-1042]
107	gi|574141323|dbj|BAO39117.1|	1018	56251	10 (9)	9 (8)	0.67	0.121723	meiotic sister chromatid recombination protein 1 [Kluyveromyces marxianus DMKU3-1042]
108	gi|574140376|dbj|BAO38171.1|	1018	82578	16 (13)	13 (12)	0.66	0.119906	1,4-alpha-glucan-branching enzyme [Kluyveromyces marxianus DMKU3-1042]
109	gi|574142423|dbj|BAO40215.1|	1011	91783	15 (13)	13 (11)	0.47	0.0853878	glutaminyl-tRNA synthetase [Kluyveromyces marxianus DMKU3-1042]
110	gi|574140836|dbj|BAO38630.1|	1010	45484	19 (16)	10 (10)	1.32	0.239813	pyruvate dehydrogenase E1 component subunit alpha [Kluyveromyces marxianus DMKU3-1042]
111	gi|574142879|dbj|BAO40670.1|	1009	49142	16 (12)	9 (9)	1.04	0.188943	(2R,3R)-2,3-butanediol dehydrogenase [Kluyveromyces marxianus DMKU3-1042]
112	gi|574143108|dbj|BAO40899.1|	1001	39244	9 (8)	5 (5)	0.76	0.138074	60S ribosomal protein L4-B [Kluyveromyces marxianus DMKU3-1042]
113	gi|574142312|dbj|BAO40104.1|	998	24351	20 (14)	10 (9)	3.13	0.568646	60S ribosomal protein L15-B [Kluyveromyces marxianus DMKU3-1042]
114	gi|574142913|dbj|BAO40704.1|	993	54704	13 (12)	7 (6)	0.51	0.0926548	serine hydroxymethyltransferase [Kluyveromyces marxianus DMKU3-1042]
115	gi|263479|gb|AAB24898.1|	991	26686	14 (12)	9 (7)	1.57	0.285232	S10 [Kluyveromyces marxianus]
116	gi|574140969|dbj|BAO38763.1|	979	52174	24 (16)	15 (12)	1.09	0.198027	serine hydroxymethyltransferase [Kluyveromyces marxianus DMKU3-1042]
117	gi|574141132|dbj|BAO38926.1|	975	32611	17 (14)	11 (9)	1.64	0.297949	NADH-cytochrome b5 reductase 2 [Kluyveromyces marxianus DMKU3-1042]
118	gi|574143422|dbj|BAO41213.1|	974	17034	8 (8)	5 (5)	1.48	0.268881	ubiquitin-40S ribosomal protein S27a [Kluyveromyces marxianus DMKU3-1042]
119	gi|574140163|dbj|BAO37958.1|	971	45771	13 (10)	10 (8)	0.87	0.158058	succinyl-CoA ligase [ADP-forming] subunit beta [Kluyveromyces marxianus DMKU3-1042]
120	gi|574143294|dbj|BAO41085.1|	966	124557	19 (15)	14 (11)	0.36	0.0654034	valyl-tRNA synthetase [Kluyveromyces marxianus DMKU3-1042]
121	gi|574140056|dbj|BAO37851.1|	952	47166	10 (10)	8 (8)	0.72	0.130807	elongation factor Tu [Kluyveromyces marxianus DMKU3-1042]
122	gi|574140928|dbj|BAO38722.1|	945	186982	14 (9)	12 (9)	0.17	0.0308849	clathrin heavy chain [Kluyveromyces marxianus DMKU3-1042]
123.1	gi|574143265|dbj|BAO41056.1|	941	64626	15 (12)	13 (10)	0.64	0.116273	2-isopropylmalate synthase [Kluyveromyces marxianus DMKU3-1042]
123.2	gi|1255186641|ref|XP_022677302.1|	314	67244	5 (4)	4 (3)	0.15	0.0272514	2-isopropylmalate synthase [Kluyveromyces marxianus DMKU3-1042]
124	gi|574140929|dbj|BAO38723.1|	934	117918	20 (11)	14 (8)	0.31	0.0563196	FACT complex subunit SPT16 [Kluyveromyces marxianus DMKU3-1042]
125	gi|574142806|dbj|BAO40598.1|	933	21589	12 (12)	4 (4)	1.06	0.192577	peroxiredoxin TSA1 [Kluyveromyces marxianus DMKU3-1042]
126	gi|574143884|dbj|BAO41674.1|	898	41179	15 (13)	7 (7)	0.85	0.154425	acetyl-CoA acetyltransferase [Kluyveromyces marxianus DMKU3-1042]
127	gi|574141776|dbj|BAO39569.1|	898	52853	17 (14)	8 (8)	0.72	0.130807	fumarate reductase [Kluyveromyces marxianus DMKU3-1042]
128	gi|693900896|dbj|BAP70001.1|	876	20503	7 (7)	4 (4)	1.13	0.205294	hypothetical protein KLMA_10828 [Kluyveromyces marxianus]
129	gi|574144182|dbj|BAO41971.1|	866	41413	9 (9)	7 (7)	0.85	0.154425	glutamine synthetase [Kluyveromyces marxianus DMKU3-1042]
130	gi|574141518|dbj|BAO39311.1|	865	34312	12 (12)	6 (6)	0.91	0.165325	putative reductase 1 [Kluyveromyces marxianus DMKU3-1042]
131	gi|574140510|dbj|BAO38305.1|	863	37421	18 (11)	10 (8)	1.15	0.208928	NAD(P)H-dependent D-xylose reductase [Kluyveromyces marxianus DMKU3-1042]
132	gi|574142287|dbj|BAO40079.1|	862	36801	7 (7)	5 (5)	0.68	0.12354	malate dehydrogenase [Kluyveromyces marxianus DMKU3-1042]
133	gi|574143167|dbj|BAO40958.1|	862	236516	22 (13)	16 (10)	0.15	0.0272514	glutamate synthase [NADH] [Kluyveromyces marxianus DMKU3-1042]
134	gi|693901139|dbj|BAP70162.1|	850	57593	14 (10)	10 (8)	0.65	0.118089	vacuolar aminopeptidase 1 [Kluyveromyces marxianus]
135	gi|574141239|dbj|BAO39033.1|	847	39529	12 (10)	7 (7)	0.76	0.138074	isocitrate dehydrogenase [NAD] subunit 2 [Kluyveromyces marxianus DMKU3-1042]
136	gi|574143913|dbj|BAO41703.1|	841	53734	13 (10)	8 (6)	0.52	0.0944716	hexokinase [Kluyveromyces marxianus DMKU3-1042]
137.1	gi|574144013|dbj|BAO41803.1|	836	191701	17 (11)	13 (9)	0.16	0.0290682	DNA-directed RNA polymerase II subunit RPB1 [Kluyveromyces marxianus DMKU3-1042]
137.2	gi|1255186181|ref|XP_022677079.1|	681	56620	11 (8)	7 (5)	0.4	0.0726705	glucose-6-phosphate 1-dehydrogenase [Kluyveromyces marxianus DMKU3-1042]
137.3	gi|1255186617|ref|XP_022677290.1|	616	186186	12 (6)	11 (6)	0.11	0.0199844	DNA-directed RNA polymerase I subunit RPA1 [Kluyveromyces marxianus DMKU3-1042]
138	gi|574142226|dbj|BAO40019.1|	827	32094	15 (10)	5 (3)	0.81	0.147158	probable pyridoxine biosynthesis protein SNZ3 [Kluyveromyces marxianus DMKU3-1042]
139	gi|302566013|pdb|3ABZ|A	825	93424	21 (14)	14 (10)	0.46	0.083571	Chain A, Beta-glucosidase I
140	gi|574142898|dbj|BAO40689.1|	825	52588	13 (10)	10 (9)	0.84	0.152608	nuclear segregation protein BFR1 [Kluyveromyces marxianus DMKU3-1042]
141	gi|574141398|dbj|BAO39192.1|	821	116970	20 (13)	13 (10)	0.39	0.0708537	NAD-specific glutamate dehydrogenase [Kluyveromyces marxianus DMKU3-1042]
142	gi|574143998|dbj|BAO41788.1|	818	67864	13 (12)	10 (9)	0.68	0.12354	v-type proton ATPase catalytic subunit A [Kluyveromyces marxianus DMKU3-1042]
143	gi|574143178|dbj|BAO40969.1|	818	40524	10 (8)	7 (7)	0.87	0.158058	S-(hydroxymethyl)glutathione dehydrogenase [Kluyveromyces marxianus DMKU3-1042]
144	gi|574140845|dbj|BAO38639.1|	813	42078	15 (11)	10 (9)	0.98	0.178043	uroporphyrinogen decarboxylase [Kluyveromyces marxianus DMKU3-1042]
145.1	gi|574142809|dbj|BAO40601.1|	807	17084	24 (14)	8 (8)	5.08	0.922915	40S ribosomal protein S18 [Kluyveromyces marxianus DMKU3-1042]
145.2	gi|1255183297|ref|XP_022675636.1|	35	82804	9 (4)	2 (2)	0.08	0.0145341	GAL4 super family protein [Kluyveromyces marxianus DMKU3-1042]
146	gi|574143020|dbj|BAO40811.1|	798	27481	9 (8)	7 (7)	1.23	0.223462	proteasome component C7-alpha [Kluyveromyces marxianus DMKU3-1042]
147	gi|574144817|dbj|BAO42605.1|	791	33260	13 (10)	9 (6)	0.94	0.170776	spermidine synthase [Kluyveromyces marxianus DMKU3-1042]
148	gi|574143977|dbj|BAO41767.1|	789	85651	13 (10)	8 (6)	0.3	0.0545028	threonyl-tRNA synthetase [Kluyveromyces marxianus DMKU3-1042]
149	gi|574142790|dbj|BAO40582.1|	783	24389	13 (11)	4 (4)	1.46	0.265247	60S ribosomal protein L10a [Kluyveromyces marxianus DMKU3-1042]
150.1	gi|574144936|dbj|BAO42724.1|	782	28069	14 (12)	9 (8)	1.45	0.26343	60S ribosomal protein L8-B [Kluyveromyces marxianus DMKU3-1042]
150.2	gi|1255187423|ref|XP_022677686.1|	34	90569	5 (3)	3 (3)	0.11	0.0199844	ribosome biogenesis protein TSR1 [Kluyveromyces marxianus DMKU3-1042]
151	gi|1777440029|gb|QGN13679.1|	778	17820	9 (9)	7 (7)	2.99	0.543212	40S ribosomal protein S11 [Kluyveromyces marxianus]
152	gi|574140833|dbj|BAO38627.1|	775	14283	11 (11)	3 (3)	1.35	0.245263	histone H2B.1 [Kluyveromyces marxianus DMKU3-1042]
153	gi|574141020|dbj|BAO38814.1|	771	15989	7 (7)	3 (3)	1.16	0.210744	40S ribosomal protein S15 [Kluyveromyces marxianus DMKU3-1042]
154	gi|574142248|dbj|BAO40040.1|	745	48708	16 (12)	7 (6)	0.58	0.105372	saccharopine dehydrogenase [NADP+ [Kluyveromyces marxianus DMKU3-1042]
155	gi|574141406|dbj|BAO39200.1|	743	26245	11 (10)	6 (6)	1.61	0.292499	40S ribosomal protein S3 [Kluyveromyces marxianus DMKU3-1042]
156	gi|574143033|dbj|BAO40824.1|	739	28898	14 (11)	10 (9)	1.98	0.359719	40S ribosomal protein S1 [Kluyveromyces marxianus DMKU3-1042]
157	gi|574141900|dbj|BAO39693.1|	730	27227	8 (8)	4 (4)	0.78	0.141707	2-deoxyglucose-6-phosphate phosphatase 2 [Kluyveromyces marxianus DMKU3-1042]
158	gi|574142315|dbj|BAO40107.1|	720	51868	10 (6)	8 (5)	0.45	0.0817543	aspartate aminotransferase [Kluyveromyces marxianus DMKU3-1042]
159	gi|574140351|dbj|BAO38146.1|	720	52722	12 (8)	7 (6)	0.53	0.0962884	seryl-tRNA synthetase [Kluyveromyces marxianus DMKU3-1042]
160	gi|574143749|dbj|BAO41539.1|	714	68067	12 (8)	10 (7)	0.39	0.0708537	mitochondrial import receptor subunit TOM70 [Kluyveromyces marxianus DMKU3-1042]
161	gi|574143336|dbj|BAO41127.1|	714	27363	7 (6)	5 (4)	0.58	0.105372	60S ribosomal protein L2 [Kluyveromyces marxianus DMKU3-1042]
162	gi|574143982|dbj|BAO41772.1|	707	35380	10 (9)	8 (8)	1.24	0.225278	NADPH-dependent alpha-keto amide reductase [Kluyveromyces marxianus DMKU3-1042]
163	gi|165931816|emb|CAO02396.1|	700	15908	10 (9)	4 (4)	2.2	0.399688	Cu/Zn superoxide dismutase [Kluyveromyces marxianus]
164	gi|574143780|dbj|BAO41570.1|	700	39247	7 (6)	6 (5)	0.5	0.0908381	3'(2')5'-bisphosphate nucleotidase [Kluyveromyces marxianus DMKU3-1042]
165	gi|81249994|gb|ABB69703.1|	692	32232	11 (7)	6 (6)	0.8	0.145341	inorganic pyrophosphatase [Kluyveromyces marxianus]
166	gi|574144784|dbj|BAO42572.1|	691	90291	12 (10)	10 (8)	0.38	0.0690369	uncharacterized protein YMR031C [Kluyveromyces marxianus DMKU3-1042]
167	gi|574143994|dbj|BAO41784.1|	685	48796	7 (6)	6 (5)	0.39	0.0708537	homocitrate synthase [Kluyveromyces marxianus DMKU3-1042]
168	gi|693903431|dbj|BAP72283.1|	681	62966	17 (11)	9 (8)	0.58	0.105372	dihydroxyacetone kinase 1 [Kluyveromyces marxianus]
169	gi|693902862|dbj|BAP71773.1|	680	62285	13 (11)	9 (8)	0.51	0.0926548	dihydroxy-acid dehydratase [Kluyveromyces marxianus]
170	gi|574143828|dbj|BAO41618.1|	679	76811	7 (6)	7 (6)	0.29	0.0526861	copper amine oxidase 1 [Kluyveromyces marxianus DMKU3-1042]
171	gi|574142079|dbj|BAO39872.1|	678	38883	9 (9)	7 (7)	0.92	0.167142	D-arabinose dehydrogenase [NAD(P)+] heavy chain [Kluyveromyces marxianus DMKU3-1042]
172	gi|574144928|dbj|BAO42716.1|	671	56157	7 (6)	5 (4)	0.33	0.0599531	putative aspartyl aminopeptidase [Kluyveromyces marxianus DMKU3-1042]
173	gi|574143356|dbj|BAO41147.1|	671	47887	12 (7)	8 (6)	0.49	0.0890213	dihydrolipoyllysine-residue succinyltransferase component of 2-oxoglutarate dehydrogenase complex [Kluyveromyces marxianus DMKU3-1042]
174	gi|574143644|dbj|BAO41434.1|	670	18916	5 (5)	4 (4)	1.27	0.230729	tropomyosin-2 [Kluyveromyces marxianus DMKU3-1042]
175	gi|574141003|dbj|BAO38797.1|	668	19784	8 (8)	6 (6)	1.57	0.285232	60S ribosomal protein L11 [Kluyveromyces marxianus DMKU3-1042]
176	gi|574141067|dbj|BAO38861.1|	663	16506	10 (9)	4 (4)	1.54	0.279781	ribosomal_L18e super family [Kluyveromyces marxianus DMKU3-1042]
177	gi|574141801|dbj|BAO39594.1|	658	65896	13 (8)	8 (5)	0.28	0.0508693	polyadenylate-binding protein [Kluyveromyces marxianus DMKU3-1042]
178	gi|693904194|dbj|BAP72999.1|	656	40067	11 (10)	6 (6)	0.89	0.161692	uncharacterized protein YNL134C [Kluyveromyces marxianus]
179	gi|693903557|dbj|BAP72409.1|	654	63237	9 (7)	8 (6)	0.36	0.0654034	threonine dehydratase [Kluyveromyces marxianus]
180	gi|1777441281|gb|QGN14931.1|	650	50390	6 (5)	4 (3)	0.21	0.038152	YHR146W [Kluyveromyces marxianus]
181	gi|574142967|dbj|BAO40758.1|	650	107052	9 (7)	8 (6)	0.23	0.0417855	alanyl-tRNA synthetase [Kluyveromyces marxianus DMKU3-1042]
182	gi|574144584|dbj|BAO42372.1|	649	56512	13 (11)	10 (9)	0.86	0.156241	sulfate adenylyltransferase [Kluyveromyces marxianus DMKU3-1042]
183	gi|574144545|dbj|BAO42333.1|	648	6674	9 (8)	4 (3)	12.13	2.20373	ATP synthase subunit epsilon [Kluyveromyces marxianus DMKU3-1042]
184	gi|574141232|dbj|BAO39026.1|	644	33479	7 (6)	6 (5)	0.6	0.109006	succinyl-CoA ligase [ADP-forming] subunit alpha [Kluyveromyces marxianus DMKU3-1042]
185	gi|574140008|dbj|BAO37803.1|	643	75903	11 (6)	9 (6)	0.29	0.0526861	probable dipeptidyl-peptidase 3 [Kluyveromyces marxianus DMKU3-1042]
186	gi|574141445|dbj|BAO39239.1|	640	77976	11 (6)	7 (4)	0.18	0.0327017	trkA [Kluyveromyces marxianus DMKU3-1042]
187	gi|574143041|dbj|BAO40832.1|	638	47742	14 (9)	6 (5)	0.6	0.109006	ornithine aminotransferase [Kluyveromyces marxianus DMKU3-1042]
188	gi|574143274|dbj|BAO41065.1|	627	51766	6 (5)	4 (4)	0.28	0.0508693	hypothetical protein KLMA_50411 [Kluyveromyces marxianus DMKU3-1042]
189	gi|2908|emb|CAA42589.1|	626	66046	12 (9)	10 (7)	0.47	0.0853878	heat shock protein [Kluyveromyces marxianus]
190	gi|263483|gb|AAB24899.1|	626	14496	8 (8)	6 (6)	2.53	0.459641	RP59 [Kluyveromyces marxianus]
191	gi|574141217|dbj|BAO39011.1|	611	25372	9 (6)	4 (4)	0.85	0.154425	superoxide dismutase [Mn] [Kluyveromyces marxianus DMKU3-1042]
192	gi|693900476|dbj|BAP69581.1|	611	19599	9 (7)	5 (4)	0.88	0.159875	hypothetical protein KMAR_10373 [Kluyveromyces marxianus]
193.1	gi|574143538|dbj|BAO41328.1|	609	247091	31 (16)	26 (15)	0.22	0.0399688	protein URA1 [Kluyveromyces marxianus DMKU3-1042]
193.2	gi|1255188507|ref|XP_022678232.1|	208	123372	3 (2)	3 (2)	0.05	0.00908381	carbamoyl-phosphate synthase arginine-specific large chain [Kluyveromyces marxianus DMKU3-1042]
194	gi|574141601|dbj|BAO39394.1|	608	62239	10 (7)	9 (6)	0.36	0.0654034	phosphoglucomutase-2 [Kluyveromyces marxianus DMKU3-1042]
195	gi|574141769|dbj|BAO39562.1|	604	31899	5 (5)	1 (1)	0.22	0.0399688	cytochrome c1 [Kluyveromyces marxianus DMKU3-1042]
196	gi|574142675|dbj|BAO40467.1|	598	23306	7 (5)	5 (5)	0.96	0.174409	60S ribosomal protein L6-B [Kluyveromyces marxianus DMKU3-1042]
197.1	gi|574141607|dbj|BAO39400.1|	598	76261	9 (7)	6 (4)	0.23	0.0417855	acetolactate synthase [Kluyveromyces marxianus DMKU3-1042]
197.2	gi|1255188785|ref|XP_022678373.1|	19	92048	12 (2)	6 (2)	0.07	0.0127173	protein PET111 [Kluyveromyces marxianus DMKU3-1042]
198	gi|574144822|dbj|BAO42610.1|	597	153229	16 (9)	12 (8)	0.21	0.038152	L-aminoadipate-semialdehyde dehydrogenase [Kluyveromyces marxianus DMKU3-1042]
199	gi|574140175|dbj|BAO37970.1|	597	44568	9 (7)	8 (6)	0.53	0.0962884	ATP-dependent RNA helicase eIF4A [Kluyveromyces marxianus DMKU3-1042]
200	gi|574140812|dbj|BAO38606.1|	593	67798	9 (4)	8 (4)	0.21	0.038152	actin-interacting protein 1 [Kluyveromyces marxianus DMKU3-1042]
201	gi|693904399|dbj|BAP73204.1|	591	249915	16 (6)	12 (5)	0.07	0.0127173	acetyl-CoA carboxylase [Kluyveromyces marxianus]
202	gi|574143073|dbj|BAO40864.1|	588	11950	6 (6)	2 (2)	0.66	0.119906	40S ribosomal protein S25 [Kluyveromyces marxianus DMKU3-1042]
203	gi|574140434|dbj|BAO38229.1|	584	59388	10 (9)	7 (6)	0.54	0.0981051	uncharacterized protein YKR016W [Kluyveromyces marxianus DMKU3-1042]
204.1	gi|1159430879|gb|AQY75504.1|	583	38537	5 (5)	4 (4)	0.51	0.0926548	xylitol dehydrogenase [Kluyveromyces marxianus]
204.2	gi|1159430877|gb|AQY75503.1|	557	38452	6 (6)	5 (5)	0.64	0.116273	xylitol dehydrogenase [Kluyveromyces marxianus]
205	gi|574142393|dbj|BAO40185.1|	583	174355	15 (10)	11 (8)	0.16	0.0290682	pentafunctional AROM polypeptide [Kluyveromyces marxianus DMKU3-1042]
206	gi|574144857|dbj|BAO42645.1|	572	16808	5 (5)	4 (4)	1.51	0.274331	cytosine deaminase [Kluyveromyces marxianus DMKU3-1042]
207	gi|574143057|dbj|BAO40848.1|	556	17706	7 (6)	6 (5)	1.84	0.334284	60S ribosomal protein L26-B [Kluyveromyces marxianus DMKU3-1042]
208	gi|574142211|dbj|BAO40004.1|	544	80877	25 (15)	15 (11)	0.68	0.12354	glutamyl-tRNA synthetase [Kluyveromyces marxianus DMKU3-1042]
209	gi|764014357|dbj|BAO41183.2|	544	27334	5 (5)	2 (2)	0.26	0.0472358	HYALURONIC ACID-BINDING PROTEIN 4 [Kluyveromyces marxianus DMKU3-1042]
210	gi|574139906|dbj|BAO37701.1|	541	42290	6 (5)	5 (4)	0.35	0.0635867	S-adenosylmethionine synthetase 2 [Kluyveromyces marxianus DMKU3-1042]
211	gi|574142882|dbj|BAO40673.1|	540	49765	10 (9)	8 (7)	0.57	0.103555	NADP-specific glutamate dehydrogenase 2 [Kluyveromyces marxianus DMKU3-1042]
212	gi|574140168|dbj|BAO37963.1|	540	107696	11 (8)	9 (6)	0.2	0.0363352	6-phosphofructokinase subunit alpha [Kluyveromyces marxianus DMKU3-1042]
213	gi|764014294|dbj|BAO37998.2|	534	20643	7 (5)	4 (4)	1.13	0.205294	ribosomal_L22 [Kluyveromyces marxianus DMKU3-1042]
214	gi|574141372|dbj|BAO39166.1|	528	57544	7 (5)	6 (5)	0.32	0.0581364	v-type proton ATPase subunit B [Kluyveromyces marxianus DMKU3-1042]
215	gi|574140144|dbj|BAO37939.1|	528	58410	10 (7)	7 (6)	0.39	0.0708537	GMP synthase [Kluyveromyces marxianus DMKU3-1042]
216	gi|574143344|dbj|BAO41135.1|	528	99673	6 (6)	6 (6)	0.21	0.038152	uncharacterized protein YGR130C [Kluyveromyces marxianus DMKU3-1042]
217	gi|574141464|dbj|BAO39258.1|	527	33897	5 (5)	2 (2)	0.32	0.0581364	60S ribosomal protein L5 [Kluyveromyces marxianus DMKU3-1042]
218	gi|574140295|dbj|BAO38090.1|	520	53396	14 (9)	9 (5)	0.43	0.0781207	6-phosphogluconate dehydrogenase [Kluyveromyces marxianus DMKU3-1042]
219	gi|574140183|dbj|BAO37978.1|	518	42465	9 (5)	9 (5)	0.45	0.0817543	biotin synthase [Kluyveromyces marxianus DMKU3-1042]
220	gi|693900469|dbj|BAP69574.1|	518	65254	9 (8)	6 (5)	0.28	0.0508693	hypothetical protein KMAR_10366 [Kluyveromyces marxianus]
221	gi|574144881|dbj|BAO42669.1|	515	28164	8 (7)	6 (6)	0.95	0.172592	mitochondrial peroxiredoxin PRX1 [Kluyveromyces marxianus DMKU3-1042]
222	gi|574140914|dbj|BAO38708.1|	513	69144	10 (8)	6 (5)	0.26	0.0472358	actin-binding protein [Kluyveromyces marxianus DMKU3-1042]
223	gi|574144208|dbj|BAO41997.1|	512	14712	10 (8)	6 (6)	4.25	0.772124	60S ribosomal protein L32 [Kluyveromyces marxianus DMKU3-1042]
224	gi|693902478|dbj|BAP71454.1|	509	39144	5 (5)	3 (3)	0.38	0.0690369	hypothetical protein KMAR_30649 [Kluyveromyces marxianus]
225	gi|1777440674|gb|QGN14324.1|	507	41827	6 (5)	5 (4)	0.36	0.0654034	glutathione S-transferase omega-like 2 [Kluyveromyces marxianus]
226	gi|574144234|dbj|BAO42023.1|	507	93680	10 (4)	5 (2)	0.11	0.0199844	protein ARG5 [Kluyveromyces marxianus DMKU3-1042]
227	gi|574144662|dbj|BAO42450.1|	502	39008	8 (5)	5 (4)	0.39	0.0708537	isocitrate dehydrogenase [NAD] subunit 1 [Kluyveromyces marxianus DMKU3-1042]
228.1	gi|574144719|dbj|BAO42507.1|	498	60447	8 (7)	5 (4)	0.24	0.0436023	beta-1,3-glucanosyltransferase [Kluyveromyces marxianus DMKU3-1042]
228.2	gi|1255188541|ref|XP_022678249.1|	86	58489	5 (2)	3 (2)	0.12	0.0218011	beta-1,3-glucanosyltransferase [Kluyveromyces marxianus DMKU3-1042]
229	gi|574141355|dbj|BAO39149.1|	497	74316	17 (6)	12 (5)	0.3	0.0545028	78 kDa glucose-regulated protein homolog [Kluyveromyces marxianus DMKU3-1042]
230	gi|574140490|dbj|BAO38285.1|	495	16958	9 (8)	4 (4)	1.48	0.268881	nucleoside diphosphate kinase [Kluyveromyces marxianus DMKU3-1042]
231	gi|574140968|dbj|BAO38762.1|	492	38352	6 (5)	3 (3)	0.28	0.0508693	alanine--glyoxylate aminotransferase 1 [Kluyveromyces marxianus DMKU3-1042]
232	gi|574143410|dbj|BAO41201.1|	491	35521	5 (5)	4 (4)	0.56	0.101739	37S ribosomal protein S24 [Kluyveromyces marxianus DMKU3-1042]
233	gi|574142637|dbj|BAO40429.1|	490	15162	7 (7)	4 (4)	1.74	0.316116	40S ribosomal protein S24 [Kluyveromyces marxianus DMKU3-1042]
234	gi|574140326|dbj|BAO38121.1|	490	60813	6 (4)	5 (3)	0.17	0.0308849	carboxypeptidase Y [Kluyveromyces marxianus DMKU3-1042]
235	gi|574140653|dbj|BAO38448.1|	486	22832	7 (7)	3 (3)	0.73	0.132624	hypothetical protein KLMA_10826 [Kluyveromyces marxianus DMKU3-1042]
236	gi|574140911|dbj|BAO38705.1|	483	74446	10 (8)	8 (7)	0.35	0.0635867	general transcriptional corepressor TUP1 [Kluyveromyces marxianus DMKU3-1042]
237	gi|574144096|dbj|BAO41885.1|	483	25419	8 (7)	5 (5)	0.85	0.154425	60S ribosomal protein L10 [Kluyveromyces marxianus DMKU3-1042]
238	gi|574140656|dbj|BAO38451.1|	480	32881	7 (6)	2 (2)	0.33	0.0599531	hypothetical protein KLMA_10829 [Kluyveromyces marxianus DMKU3-1042]
239	gi|574139852|dbj|BAO37647.1|	480	82294	18 (8)	10 (8)	0.37	0.0672202	saccharolysin [Kluyveromyces marxianus DMKU3-1042]
240	gi|693901877|dbj|BAP70853.1|	480	40536	10 (8)	5 (5)	0.73	0.132624	centromere and promoter factor 1 [Kluyveromyces marxianus]
241	gi|574142094|dbj|BAO39887.1|	478	84688	6 (5)	5 (4)	0.16	0.0290682	eukaryotic translation initiation factor 3 subunit B [Kluyveromyces marxianus DMKU3-1042]
242	gi|574142199|dbj|BAO39992.1|	478	84886	12 (9)	10 (7)	0.3	0.0545028	bifunctional purine biosynthetic protein ADE5 [Kluyveromyces marxianus DMKU3-1042]
243	gi|574142326|dbj|BAO40118.1|	477	16991	11 (7)	7 (5)	1.48	0.268881	40S ribosomal protein S13 [Kluyveromyces marxianus DMKU3-1042]
244	gi|693903067|dbj|BAP71978.1|	474	173818	9 (5)	8 (5)	0.1	0.0181676	glycogen debranching enzyme [Kluyveromyces marxianus]
245	gi|574143050|dbj|BAO40841.1|	473	138811	14 (6)	12 (6)	0.15	0.0272514	DNA-directed RNA polymerase II subunit RPB2 [Kluyveromyces marxianus DMKU3-1042]
246	gi|574142342|dbj|BAO40134.1|	471	55703	6 (6)	5 (5)	0.33	0.0599531	3-hydroxyisobutyryl-CoA hydrolase [Kluyveromyces marxianus DMKU3-1042]
247	gi|574140747|dbj|BAO38541.1|	465	92812	7 (6)	5 (5)	0.19	0.0345185	dipeptidyl aminopeptidase B [Kluyveromyces marxianus DMKU3-1042]
248	gi|574141254|dbj|BAO39048.1|	464	10928	6 (5)	2 (2)	1.29	0.234362	60S acidic ribosomal protein P2-B [Kluyveromyces marxianus DMKU3-1042]
249	gi|574143196|dbj|BAO40987.1|	461	113177	12 (9)	7 (5)	0.15	0.0272514	glycine dehydrogenase [decarboxylating] [Kluyveromyces marxianus DMKU3-1042]
250	gi|693901096|dbj|BAP70119.1|	460	21156	6 (5)	5 (4)	0.8	0.145341	proteasome component PRE3 [Kluyveromyces marxianus]
251	gi|574140525|dbj|BAO38320.1|	459	49783	8 (5)	5 (3)	0.21	0.038152	ATP-dependent RNA helicase SUB2 [Kluyveromyces marxianus DMKU3-1042]
252	gi|574139861|dbj|BAO37656.1|	458	14559	7 (7)	4 (4)	2.53	0.459641	cytochrome b-c1 complex subunit 7 [Kluyveromyces marxianus DMKU3-1042]
253	gi|574144172|dbj|BAO41961.1|	458	44719	6 (4)	5 (4)	0.33	0.0599531	eukaryotic translation initiation factor 5 [Kluyveromyces marxianus DMKU3-1042]
254	gi|574142939|dbj|BAO40730.1|	457	38621	6 (5)	4 (3)	0.39	0.0708537	cysteine synthase [Kluyveromyces marxianus DMKU3-1042]
255	gi|574141886|dbj|BAO39679.1|	455	57543	6 (4)	5 (4)	0.25	0.045419	T-complex protein 1 subunit beta [Kluyveromyces marxianus DMKU3-1042]
256	gi|693903792|dbj|BAP72644.1|	453	45069	7 (6)	5 (5)	0.42	0.076304	hypothetical protein KMAR_50511 [Kluyveromyces marxianus]
257	gi|574144277|dbj|BAO42066.1|	451	32318	6 (5)	4 (4)	0.63	0.114456	protein SSO2 [Kluyveromyces marxianus DMKU3-1042]
258.1	gi|574141142|dbj|BAO38936.1|	451	54161	11 (7)	7 (5)	0.34	0.0617699	centromere/microtubule-binding protein CBF5 [Kluyveromyces marxianus DMKU3-1042]
258.2	gi|1255184437|ref|XP_022676204.1|	14	44536	4 (2)	2 (2)	0.15	0.0272514	putative agmatinase 2 [Kluyveromyces marxianus DMKU3-1042]
259	gi|574143660|dbj|BAO41450.1|	449	24723	6 (4)	4 (3)	0.46	0.083571	UPF0659 protein YMR090W [Kluyveromyces marxianus DMKU3-1042]
260	gi|574140984|dbj|BAO38778.1|	448	57033	6 (3)	4 (3)	0.18	0.0327017	nucleolar protein 58 [Kluyveromyces marxianus DMKU3-1042]
261	gi|574142479|dbj|BAO40271.1|	448	12505	5 (3)	3 (3)	1.06	0.192577	SDO1-like protein YHR087W [Kluyveromyces marxianus DMKU3-1042]
262	gi|574144937|dbj|BAO42725.1|	448	27482	11 (8)	6 (4)	0.77	0.139891	single-stranded nucleic acid-binding protein [Kluyveromyces marxianus DMKU3-1042]
263	gi|574143984|dbj|BAO41774.1|	445	16506	4 (4)	2 (2)	0.45	0.0817543	hit family protein 1 [Kluyveromyces marxianus DMKU3-1042]
264	gi|574140527|dbj|BAO38322.1|	444	15851	8 (8)	5 (5)	2.2	0.399688	40S ribosomal protein S16 [Kluyveromyces marxianus DMKU3-1042]
265	gi|574142197|dbj|BAO39990.1|	439	57526	6 (5)	6 (5)	0.32	0.0581364	cys-Gly metallodipeptidase DUG1 [Kluyveromyces marxianus DMKU3-1042]
266	gi|574143983|dbj|BAO41773.1|	438	60899	10 (7)	8 (6)	0.44	0.0799375	D-lactate dehydrogenase [cytochrome] 2 [Kluyveromyces marxianus DMKU3-1042]
267	gi|574140147|dbj|BAO37942.1|	436	54547	3 (3)	2 (2)	0.12	0.0218011	probable 1,3-beta-glucanosyltransferase GAS3 [Kluyveromyces marxianus DMKU3-1042]
268	gi|574140026|dbj|BAO37821.1|	436	34191	9 (5)	5 (4)	0.45	0.0817543	rRNA 2'-O-methyltransferase fibrillarin [Kluyveromyces marxianus DMKU3-1042]
269	gi|21654868|gb|AAK77939.1|	436	41756	7 (4)	4 (3)	0.26	0.0472358	putative quinone oxidoreductase [Kluyveromyces marxianus]
270	gi|574141922|dbj|BAO39715.1|	434	12423	3 (3)	3 (3)	1.08	0.19621	v-type proton ATPase subunit G [Kluyveromyces marxianus DMKU3-1042]
271	gi|574143151|dbj|BAO40942.1|	433	12593	5 (5)	4 (4)	1.63	0.296132	40S ribosomal protein S10-A [Kluyveromyces marxianus DMKU3-1042]
272	gi|574140260|dbj|BAO38055.1|	431	51825	9 (6)	7 (4)	0.28	0.0508693	argininosuccinate lyase [Kluyveromyces marxianus DMKU3-1042]
273	gi|693901067|dbj|BAP70090.1|	431	110424	6 (5)	5 (4)	0.12	0.0218011	26S proteasome regulatory subunit RPN1 [Kluyveromyces marxianus]
274	gi|574142179|dbj|BAO39972.1|	423	67964	8 (6)	7 (5)	0.27	0.0490526	ABC transporter ATP-binding protein ARB1 [Kluyveromyces marxianus DMKU3-1042]
275	gi|574142354|dbj|BAO40146.1|	423	74546	6 (6)	5 (5)	0.24	0.0436023	lysyl-tRNA synthetase [Kluyveromyces marxianus DMKU3-1042]
276	gi|320176|pir||S30000	422	15750	6 (5)	3 (3)	1.65	0.299766	ribosomal protein L23a.e - yeast (Kluyveromyces marxianus)
277	gi|574142056|dbj|BAO39849.1|	419	42730	6 (6)	2 (2)	0.25	0.045419	cell wall protein ECM33 [Kluyveromyces marxianus DMKU3-1042]
278	gi|574141983|dbj|BAO39776.1|	418	13801	7 (5)	4 (4)	1.43	0.259797	glyoxalase super family protein [Kluyveromyces marxianus DMKU3-1042]
279	gi|574144052|dbj|BAO41842.1|	416	37978	11 (6)	10 (5)	0.52	0.0944716	uncharacterized protein YBR053C [Kluyveromyces marxianus DMKU3-1042]
280	gi|574143100|dbj|BAO40891.1|	416	31754	7 (7)	4 (4)	0.82	0.148974	ATP synthase subunit gamma [Kluyveromyces marxianus DMKU3-1042]
281	gi|574142337|dbj|BAO40129.1|	414	55226	5 (3)	4 (3)	0.19	0.0345185	uncharacterized glycosyl hydrolase YBR056W [Kluyveromyces marxianus DMKU3-1042]
282	gi|574140942|dbj|BAO38736.1|	412	38658	3 (3)	2 (2)	0.18	0.0327017	pyruvate dehydrogenase E1 component subunit beta [Kluyveromyces marxianus DMKU3-1042]
283	gi|574140738|dbj|BAO38532.1|	410	125577	9 (7)	6 (4)	0.14	0.0254347	trehalose synthase complex regulatory subunit TPS3 [Kluyveromyces marxianus DMKU3-1042]
284	gi|574143174|dbj|BAO40965.1|	408	58382	11 (8)	9 (6)	0.39	0.0708537	nucleolar protein 56 [Kluyveromyces marxianus DMKU3-1042]
285	gi|693905058|dbj|BAP73769.1|	408	44743	10 (8)	5 (5)	0.43	0.0781207	pyruvate dehydrogenase complex protein X component [Kluyveromyces marxianus]
286.1	gi|574143578|dbj|BAO41368.1|	405	11201	5 (4)	4 (3)	1.92	0.348818	thioredoxin-2 [Kluyveromyces marxianus DMKU3-1042]
286.2	gi|1777443838|gb|QGN17488.1|	405	11215	5 (4)	4 (3)	1.92	0.348818	thioredoxin-2 [Kluyveromyces marxianus]
287	gi|574144141|dbj|BAO41930.1|	404	39320	5 (5)	2 (2)	0.27	0.0490526	mannose-1-phosphate guanyltransferase [Kluyveromyces marxianus DMKU3-1042]
288.1	gi|574142356|dbj|BAO40148.1|	403	40614	7 (6)	7 (6)	0.6	0.109006	putative phosphoglycerate mutase DET1 [Kluyveromyces marxianus DMKU3-1042]
288.2	gi|1255179735|ref|XP_022673851.1|	24	278903	13 (2)	10 (2)	0.02	0.00363352	pre-mRNA-splicing factor 8 [Kluyveromyces marxianus DMKU3-1042]
289	gi|2700|emb|CAA43710.1|	403	38291	10 (7)	6 (5)	0.64	0.116273	3-isopropylmalate dehydrogenase [Kluyveromyces marxianus]
290	gi|574141192|dbj|BAO38986.1|	399	51345	10 (9)	8 (7)	0.64	0.116273	cAMP-dependent protein kinase regulatory subunit [Kluyveromyces marxianus DMKU3-1042]
291	gi|574144410|dbj|BAO42199.1|	398	39918	11 (5)	7 (4)	0.37	0.0672202	KH domain-containing protein YBL032W [Kluyveromyces marxianus DMKU3-1042]
292	gi|574140988|dbj|BAO38782.1|	397	33601	4 (4)	3 (3)	0.46	0.083571	mitochondrial DNA replication protein YHM2 [Kluyveromyces marxianus DMKU3-1042]
293	gi|574142166|dbj|BAO39959.1|	394	17828	4 (3)	3 (3)	0.68	0.12354	60S ribosomal protein L12 [Kluyveromyces marxianus DMKU3-1042]
294	gi|574141262|dbj|BAO39056.1|	392	62269	13 (4)	8 (3)	0.23	0.0417855	phosphoribosylaminoimidazole carboxylase [Kluyveromyces marxianus DMKU3-1042]
295	gi|574141019|dbj|BAO38813.1|	386	10748	4 (4)	2 (2)	1.3	0.236179	60S acidic ribosomal protein P2-alpha [Kluyveromyces marxianus DMKU3-1042]
296	gi|574140952|dbj|BAO38746.1|	383	54157	8 (5)	4 (4)	0.27	0.0490526	cystathionine beta-synthase [Kluyveromyces marxianus DMKU3-1042]
297	gi|574144005|dbj|BAO41795.1|	382	14038	6 (5)	5 (4)	1.98	0.359719	60S ribosomal protein L35 [Kluyveromyces marxianus DMKU3-1042]
298	gi|574140486|dbj|BAO38281.1|	381	44156	14 (6)	7 (5)	0.54	0.0981051	uncharacterized GTP-binding protein OLA1 [Kluyveromyces marxianus DMKU3-1042]
299	gi|574142260|dbj|BAO40052.1|	380	23051	5 (4)	3 (3)	0.5	0.0908381	elongation factor 1-beta [Kluyveromyces marxianus DMKU3-1042]
300	gi|574143630|dbj|BAO41420.1|	375	15347	6 (4)	4 (3)	0.82	0.148974	histone H3 [Kluyveromyces marxianus DMKU3-1042]
301	gi|574139980|dbj|BAO37775.1|	373	86855	6 (4)	5 (4)	0.16	0.0290682	probable aconitate hydratase 2 [Kluyveromyces marxianus DMKU3-1042]
302	gi|574143574|dbj|BAO41364.1|	373	67228	6 (3)	4 (3)	0.15	0.0272514	carboxylic acid transporter protein homolog [Kluyveromyces marxianus DMKU3-1042]
303	gi|574142143|dbj|BAO39936.1|	371	32062	6 (4)	5 (3)	0.34	0.0617699	probable hydrolase NIT3 [Kluyveromyces marxianus DMKU3-1042]
304	gi|574141078|dbj|BAO38872.1|	370	39335	6 (5)	4 (4)	0.5	0.0908381	phospho-2-dehydro-3-deoxyheptonate aldolase [Kluyveromyces marxianus DMKU3-1042]
305	gi|574143078|dbj|BAO40869.1|	367	25613	7 (6)	3 (3)	0.84	0.152608	cell wall protein CWP1 [Kluyveromyces marxianus DMKU3-1042]
306	gi|574140819|dbj|BAO38613.1|	366	78821	7 (5)	7 (5)	0.23	0.0417855	glucosamine--fructose-6-phosphate aminotransferase [isomerizing] [Kluyveromyces marxianus DMKU3-1042]
307	gi|574144093|dbj|BAO41882.1|	365	28955	6 (5)	4 (4)	0.55	0.0999219	phosphomannomutase [Kluyveromyces marxianus DMKU3-1042]
308	gi|574141577|dbj|BAO39370.1|	364	54111	9 (7)	2 (2)	0.19	0.0345185	adenylosuccinate lyase [Kluyveromyces marxianus DMKU3-1042]
309	gi|574141933|dbj|BAO39726.1|	361	21899	9 (6)	6 (4)	1.04	0.188943	ATP synthase subunit 5 [Kluyveromyces marxianus DMKU3-1042]
310	gi|574143682|dbj|BAO41472.1|	356	47606	6 (5)	6 (5)	0.4	0.0726705	arginine biosynthesis bifunctional protein ARG7 [Kluyveromyces marxianus DMKU3-1042]
311	gi|574140450|dbj|BAO38245.1|	355	40969	4 (4)	3 (3)	0.36	0.0654034	mitochondrial intermembrane space import and assembly protein 40 [Kluyveromyces marxianus DMKU3-1042]
312	gi|574142871|dbj|BAO40662.1|	354	14455	4 (4)	4 (4)	1.33	0.241629	40S ribosomal protein S12 [Kluyveromyces marxianus DMKU3-1042]
313	gi|574141884|dbj|BAO39677.1|	353	49878	7 (7)	6 (6)	0.57	0.103555	nuclear localization sequence-binding protein [Kluyveromyces marxianus DMKU3-1042]
314	gi|574144393|dbj|BAO42182.1|	353	28896	9 (7)	5 (5)	0.93	0.168959	proliferating cell nuclear antigen [Kluyveromyces marxianus DMKU3-1042]
315	gi|574140087|dbj|BAO37882.1|	352	71186	7 (6)	5 (4)	0.2	0.0363352	lysophospholipase [Kluyveromyces marxianus DMKU3-1042]
316	gi|574144309|dbj|BAO42098.1|	352	33457	6 (6)	4 (4)	0.61	0.110822	protein transport protein SEC13 [Kluyveromyces marxianus DMKU3-1042]
317	gi|574142840|dbj|BAO40632.1|	351	29677	9 (3)	6 (2)	0.24	0.0436023	eukaryotic translation initiation factor 3 subunit G [Kluyveromyces marxianus DMKU3-1042]
318	gi|574144015|dbj|BAO41805.1|	351	75765	10 (9)	5 (4)	0.24	0.0436023	biotin--protein ligase [Kluyveromyces marxianus DMKU3-1042]
319	gi|574140599|dbj|BAO38394.1|	351	216806	8 (4)	6 (3)	0.05	0.00908381	DUF3535 [Kluyveromyces marxianus DMKU3-1042]
320	gi|574142380|dbj|BAO40172.1|	350	45666	11 (7)	5 (4)	0.42	0.076304	putative aryl-alcohol dehydrogenase YPL088W [Kluyveromyces marxianus DMKU3-1042]
321	gi|574140710|dbj|BAO38504.1|	346	76757	8 (6)	7 (5)	0.29	0.0526861	tryptophan synthase [Kluyveromyces marxianus DMKU3-1042]
322	gi|574140460|dbj|BAO38255.1|	343	39660	6 (6)	3 (3)	0.38	0.0690369	dihydroorotase [Kluyveromyces marxianus DMKU3-1042]
323	gi|574142834|dbj|BAO40626.1|	340	35727	3 (3)	2 (2)	0.19	0.0345185	heterogeneous nuclear ribonucleoprotein A3 [Kluyveromyces marxianus DMKU3-1042]
324	gi|574141573|dbj|BAO39366.1|	339	76211	5 (4)	4 (3)	0.13	0.0236179	vacuolar protein sorting-associated protein 1 [Kluyveromyces marxianus DMKU3-1042]
325	gi|574142151|dbj|BAO39944.1|	338	30830	5 (5)	3 (3)	0.51	0.0926548	proteasome component PUP1 [Kluyveromyces marxianus DMKU3-1042]
326	gi|574143213|dbj|BAO41004.1|	329	42320	6 (4)	5 (3)	0.35	0.0635867	54S ribosomal protein L35 [Kluyveromyces marxianus DMKU3-1042]
327	gi|574144650|dbj|BAO42438.1|	329	30136	10 (3)	7 (3)	0.37	0.0672202	37S ribosomal protein S25 [Kluyveromyces marxianus DMKU3-1042]
328	gi|693904392|dbj|BAP73197.1|	328	38630	5 (3)	5 (3)	0.28	0.0508693	lactoylglutathione lyase [Kluyveromyces marxianus]
329	gi|574141071|dbj|BAO38865.1|	326	18140	4 (3)	2 (1)	0.41	0.0744872	peroxiredoxin HYR1 [Kluyveromyces marxianus DMKU3-1042]
330	gi|574140614|dbj|BAO38409.1|	324	51546	6 (3)	5 (3)	0.2	0.0363352	glutathione reductase [Kluyveromyces marxianus DMKU3-1042]
331	gi|574142459|dbj|BAO40251.1|	323	36269	3 (3)	2 (2)	0.19	0.0345185	POU domain [Kluyveromyces marxianus DMKU3-1042]
332	gi|764014360|dbj|BAO41360.2|	321	28190	4 (4)	3 (3)	0.4	0.0726705	40S ribosomal protein S0 [Kluyveromyces marxianus DMKU3-1042]
333	gi|574144729|dbj|BAO42517.1|	321	130932	7 (3)	6 (2)	0.05	0.00908381	tricalbin-1 [Kluyveromyces marxianus DMKU3-1042]
334	gi|574140904|dbj|BAO38698.1|	321	15886	4 (4)	3 (3)	0.79	0.143524	myosin light chain 1 [Kluyveromyces marxianus DMKU3-1042]
335	gi|574141979|dbj|BAO39772.1|	319	50886	6 (4)	4 (3)	0.21	0.038152	D-3-phosphoglycerate dehydrogenase 1 [Kluyveromyces marxianus DMKU3-1042]
336	gi|574143281|dbj|BAO41072.1|	318	46712	5 (3)	4 (3)	0.23	0.0417855	26S proteasome regulatory subunit RPN7 [Kluyveromyces marxianus DMKU3-1042]
337	gi|574144766|dbj|BAO42554.1|	318	65396	3 (3)	3 (3)	0.16	0.0290682	probable electron transfer flavoprotein-ubiquinone oxidoreductase [Kluyveromyces marxianus DMKU3-1042]
338	gi|693904107|dbj|BAP72912.1|	318	34438	5 (4)	3 (2)	0.2	0.0363352	eukaryotic elongation factor 1Bgamma [Kluyveromyces marxianus]
339	gi|574141878|dbj|BAO39671.1|	314	37708	5 (4)	4 (3)	0.29	0.0526861	UPF0160 protein YER156C [Kluyveromyces marxianus DMKU3-1042]
340	gi|574142751|dbj|BAO40543.1|	314	21000	4 (3)	4 (3)	0.56	0.101739	peptidyl-prolyl cis-trans isomerase C [Kluyveromyces marxianus DMKU3-1042]
341	gi|574144931|dbj|BAO42719.1|	313	29227	7 (3)	5 (3)	0.38	0.0690369	succinate dehydrogenase [ubiquinone] iron-sulfur subunit [Kluyveromyces marxianus DMKU3-1042]
342	gi|574142048|dbj|BAO39841.1|	313	59042	7 (3)	5 (2)	0.11	0.0199844	ribosome-associated complex subunit SSZ1 [Kluyveromyces marxianus DMKU3-1042]
343	gi|574143094|dbj|BAO40885.1|	313	43229	6 (4)	5 (4)	0.34	0.0617699	aminomethyltransferase [Kluyveromyces marxianus DMKU3-1042]
344	gi|574140537|dbj|BAO38332.1|	312	134518	4 (3)	4 (3)	0.07	0.0127173	probable cation-transporting ATPase 1 [Kluyveromyces marxianus DMKU3-1042]
345	gi|574142021|dbj|BAO39814.1|	312	108964	9 (3)	7 (2)	0.09	0.0163509	coatomer subunit beta [Kluyveromyces marxianus DMKU3-1042]
346	gi|574140061|dbj|BAO37856.1|	312	49460	4 (4)	3 (3)	0.21	0.038152	glucan 1,3-beta-glucosidase [Kluyveromyces marxianus DMKU3-1042]
347	gi|574142142|dbj|BAO39935.1|	311	40756	4 (4)	3 (3)	0.26	0.0472358	D-amino-acid oxidase [Kluyveromyces marxianus DMKU3-1042]
348	gi|574141913|dbj|BAO39706.1|	309	40388	7 (4)	6 (3)	0.27	0.0490526	uncharacterized protein YMR152W [Kluyveromyces marxianus DMKU3-1042]
349	gi|574144337|dbj|BAO42126.1|	308	21549	4 (3)	2 (1)	0.16	0.0290682	pyridoxamine 5'-phosphate oxidase homolog [Kluyveromyces marxianus DMKU3-1042]
350	gi|574141701|dbj|BAO39494.1|	308	46620	6 (4)	4 (3)	0.23	0.0417855	ribonucleoside-diphosphate reductase small chain 1 [Kluyveromyces marxianus DMKU3-1042]
351	gi|574141204|dbj|BAO38998.1|	308	27965	6 (4)	4 (3)	0.4	0.0726705	proteasome component Y13 [Kluyveromyces marxianus DMKU3-1042]
352	gi|574141114|dbj|BAO38908.1|	307	65234	7 (3)	5 (3)	0.16	0.0290682	ADP-ribosylation factor-binding protein GGA2 [Kluyveromyces marxianus DMKU3-1042]
353	gi|574143552|dbj|BAO41342.1|	307	24249	5 (4)	4 (3)	0.68	0.12354	probable 26S proteasome regulatory subunit p28 [Kluyveromyces marxianus DMKU3-1042]
354	gi|574142945|dbj|BAO40736.1|	306	32901	3 (3)	2 (2)	0.21	0.038152	S-formylglutathione hydrolase [Kluyveromyces marxianus DMKU3-1042]
355	gi|574140094|dbj|BAO37889.1|	306	28984	3 (3)	2 (2)	0.24	0.0436023	SAP super family [Kluyveromyces marxianus DMKU3-1042]
356	gi|574140770|dbj|BAO38564.1|	306	25938	3 (3)	2 (2)	0.44	0.0799375	flavoprotein-like protein YCP4 [Kluyveromyces marxianus DMKU3-1042]
357	gi|574143432|dbj|BAO41223.1|	305	49994	5 (4)	4 (3)	0.21	0.038152	ruvB-like helicase 1 [Kluyveromyces marxianus DMKU3-1042]
358	gi|574141564|dbj|BAO39357.1|	305	44512	3 (3)	2 (2)	0.24	0.0436023	37S ribosomal protein MRP4 [Kluyveromyces marxianus DMKU3-1042]
359	gi|574141325|dbj|BAO39119.1|	303	27136	4 (4)	2 (2)	0.42	0.076304	proteasome component Y7 [Kluyveromyces marxianus DMKU3-1042]
360	gi|574143925|dbj|BAO41715.1|	303	60994	6 (2)	4 (2)	0.11	0.0199844	casein kinase I homolog RAG8 [Kluyveromyces marxianus DMKU3-1042]
361	gi|574142515|dbj|BAO40307.1|	303	58943	6 (2)	6 (2)	0.11	0.0199844	T-complex protein 1 subunit gamma [Kluyveromyces marxianus DMKU3-1042]
362	gi|574141641|dbj|BAO39434.1|	303	79967	6 (2)	6 (2)	0.08	0.0145341	tRNA (cytosine-5-)-methyltransferase NCL1 [Kluyveromyces marxianus DMKU3-1042]
363	gi|574142841|dbj|BAO40633.1|	303	45908	5 (2)	4 (2)	0.15	0.0272514	26S proteasome regulatory subunit RPN9 [Kluyveromyces marxianus DMKU3-1042]
364	gi|574143943|dbj|BAO41733.1|	303	57492	3 (2)	3 (2)	0.12	0.0218011	eukaryotic translation initiation factor 2 subunit gamma [Kluyveromyces marxianus DMKU3-1042]
365	gi|574141028|dbj|BAO38822.1|	303	69517	3 (2)	3 (2)	0.1	0.0181676	protein phosphatase PP2A regulatory subunit A [Kluyveromyces marxianus DMKU3-1042]
366	gi|574142667|dbj|BAO40459.1|	303	29290	2 (2)	2 (2)	0.24	0.0436023	proteasome component PUP2 [Kluyveromyces marxianus DMKU3-1042]
367	gi|574144364|dbj|BAO42153.1|	303	38010	2 (2)	2 (2)	0.18	0.0327017	copper transport protein CTR1 [Kluyveromyces marxianus DMKU3-1042]
368	gi|1777443692|gb|QGN17342.1|	303	49215	2 (2)	2 (2)	0.14	0.0254347	putative aminotransferase C660.12c [Kluyveromyces marxianus]
369	gi|574140940|dbj|BAO38734.1|	303	70131	3 (2)	2 (1)	0.1	0.0181676	methylenetetrahydrofolate reductase 2 [Kluyveromyces marxianus DMKU3-1042]
370	gi|574140469|dbj|BAO38264.1|	303	42419	5 (2)	3 (1)	0.08	0.0145341	cAMP-dependent protein kinase type 2 [Kluyveromyces marxianus DMKU3-1042]
371	gi|574142487|dbj|BAO40279.1|	303	22649	4 (2)	2 (1)	0.15	0.0272514	translation machinery-associated protein 22 [Kluyveromyces marxianus DMKU3-1042]
372	gi|574142296|dbj|BAO40088.1|	303	58455	3 (2)	2 (1)	0.06	0.0109006	ribosome assembly protein RRB1 [Kluyveromyces marxianus DMKU3-1042]
373	gi|574143272|dbj|BAO41063.1|	303	87338	2 (2)	1 (1)	0.04	0.00726705	flo11 super family [Kluyveromyces marxianus DMKU3-1042]
374	gi|574142058|dbj|BAO39851.1|	303	64853	8 (5)	6 (4)	0.22	0.0399688	glutamate decarboxylase [Kluyveromyces marxianus DMKU3-1042]
375	gi|574144391|dbj|BAO42180.1|	303	10628	3 (3)	3 (3)	1.32	0.239813	non-histone chromosomal protein 6 [Kluyveromyces marxianus DMKU3-1042]
376	gi|574142506|dbj|BAO40298.1|	302	168144	6 (4)	5 (3)	0.06	0.0109006	5'-3' exoribonuclease 1 [Kluyveromyces marxianus DMKU3-1042]
377	gi|574142904|dbj|BAO40695.1|	301	67276	9 (4)	6 (4)	0.21	0.038152	ATP-dependent RNA helicase DED1 [Kluyveromyces marxianus DMKU3-1042]
378	gi|574140932|dbj|BAO38726.1|	296	27379	7 (6)	5 (4)	0.58	0.105372	40S ribosomal protein S2 [Kluyveromyces marxianus DMKU3-1042]
379	gi|574143349|dbj|BAO41140.1|	296	58826	5 (2)	3 (1)	0.06	0.0109006	transcription initiation factor TFIID subunit 12 [Kluyveromyces marxianus DMKU3-1042]
380	gi|574140433|dbj|BAO38228.1|	294	58505	3 (2)	2 (1)	0.12	0.0218011	actin-related protein 4 [Kluyveromyces marxianus DMKU3-1042]
381	gi|574142054|dbj|BAO39847.1|	292	107674	12 (7)	11 (7)	0.23	0.0417855	eukaryotic translation initiation factor 3 subunit A [Kluyveromyces marxianus DMKU3-1042]
382	gi|574139833|dbj|BAO37628.1|	288	25241	4 (4)	2 (2)	0.28	0.0508693	dethiobiotin synthetase [Kluyveromyces marxianus DMKU3-1042]
383	gi|574144024|dbj|BAO41814.1|	286	136135	12 (5)	7 (3)	0.13	0.0236179	coatomer subunit alpha [Kluyveromyces marxianus DMKU3-1042]
384	gi|574141652|dbj|BAO39445.1|	286	25141	4 (2)	4 (2)	0.28	0.0508693	uncharacterized phosphatase YNL010W [Kluyveromyces marxianus DMKU3-1042]
385	gi|574141686|dbj|BAO39479.1|	283	48416	4 (3)	3 (2)	0.14	0.0254347	26S protease regulatory subunit 4 homolog [Kluyveromyces marxianus DMKU3-1042]
386	gi|574141162|dbj|BAO38956.1|	283	84584	5 (2)	4 (2)	0.08	0.0145341	protein transport protein SEC23 [Kluyveromyces marxianus DMKU3-1042]
387	gi|574141157|dbj|BAO38951.1|	283	67329	20 (7)	6 (5)	0.27	0.0490526	phenylalanyl-tRNA synthetase beta chain [Kluyveromyces marxianus DMKU3-1042]
388	gi|574140906|dbj|BAO38700.1|	282	41923	4 (3)	3 (2)	0.16	0.0290682	GU4 nucleic-binding protein 1 [Kluyveromyces marxianus DMKU3-1042]
389	gi|574144612|dbj|BAO42400.1|	282	16958	5 (3)	3 (2)	0.72	0.130807	translation machinery-associated protein 17 [Kluyveromyces marxianus DMKU3-1042]
390	gi|574144070|dbj|BAO41859.1|	281	43147	3 (3)	1 (1)	0.16	0.0290682	uncharacterized protein YJL171C [Kluyveromyces marxianus DMKU3-1042]
391	gi|1777444559|gb|QGN18209.1|	279	132740	9 (5)	8 (5)	0.13	0.0236179	[NU+] prion formation protein 1 [Kluyveromyces marxianus]
392	gi|574143396|dbj|BAO41187.1|	275	75015	8 (5)	6 (5)	0.24	0.0436023	acetyl-coenzyme A synthetase 2 [Kluyveromyces marxianus DMKU3-1042]
393	gi|574143207|dbj|BAO40998.1|	274	81358	11 (11)	9 (9)	0.48	0.0872045	ATP-dependent molecular chaperone HSC82 [Kluyveromyces marxianus DMKU3-1042]
394	gi|574140216|dbj|BAO38011.1|	271	40243	3 (3)	3 (3)	0.27	0.0490526	farnesyl pyrophosphate synthetase [Kluyveromyces marxianus DMKU3-1042]
395	gi|693901873|dbj|BAP70849.1|	270	14248	5 (3)	4 (3)	0.91	0.165325	hypothetical protein KMAR_30044 [Kluyveromyces marxianus]
396	gi|574142792|dbj|BAO40584.1|	270	99707	5 (4)	5 (4)	0.14	0.0254347	coatomer subunit beta' [Kluyveromyces marxianus DMKU3-1042]
397	gi|574143163|dbj|BAO40954.1|	270	17727	5 (5)	1 (1)	0.69	0.125357	hypothetical protein KLMA_50300 [Kluyveromyces marxianus DMKU3-1042]
398	gi|574143473|dbj|BAO41264.1|	268	48703	5 (3)	4 (3)	0.22	0.0399688	adenylosuccinate synthetase [Kluyveromyces marxianus DMKU3-1042]
399	gi|574140718|dbj|BAO38512.1|	267	17519	5 (2)	2 (1)	0.42	0.076304	60S ribosomal protein L24 [Kluyveromyces marxianus DMKU3-1042]
400	gi|574144779|dbj|BAO42567.1|	267	18754	4 (4)	2 (2)	0.39	0.0708537	translationally-controlled tumor protein homolog [Kluyveromyces marxianus DMKU3-1042]
401	gi|764014347|dbj|BAQ55765.1|	267	24264	3 (3)	2 (2)	0.29	0.0526861	GTP-binding protein [Kluyveromyces marxianus DMKU3-1042]
402	gi|574142371|dbj|BAO40163.1|	265	60244	10 (6)	4 (3)	0.24	0.0436023	probable alanine aminotransferase [Kluyveromyces marxianus DMKU3-1042]
403	gi|574144673|dbj|BAO42461.1|	264	75246	10 (7)	5 (5)	0.35	0.0635867	phosphatidylinositol 4 [Kluyveromyces marxianus DMKU3-1042]
404	gi|574144121|dbj|BAO41910.1|	264	21219	2 (2)	2 (2)	0.34	0.0617699	covalently-linked cell wall protein 14 [Kluyveromyces marxianus DMKU3-1042]
405	gi|574142414|dbj|BAO40206.1|	263	40609	4 (4)	3 (3)	0.26	0.0472358	hypothetical protein KLMA_40182 [Kluyveromyces marxianus DMKU3-1042]
406	gi|574143935|dbj|BAO41725.1|	261	29971	6 (5)	4 (3)	0.37	0.0672202	pyrroline-5-carboxylate reductase [Kluyveromyces marxianus DMKU3-1042]
407	gi|574144041|dbj|BAO41831.1|	261	21625	4 (2)	4 (2)	0.33	0.0599531	60S ribosomal protein L9-B [Kluyveromyces marxianus DMKU3-1042]
408	gi|574144580|dbj|BAO42368.1|	261	34166	4 (3)	3 (3)	0.32	0.0581364	eukaryotic translation initiation factor 2 subunit alpha [Kluyveromyces marxianus DMKU3-1042]
409	gi|574143602|dbj|BAO41392.1|	261	93297	13 (6)	9 (5)	0.19	0.0345185	heat shock protein 78 [Kluyveromyces marxianus DMKU3-1042]
410	gi|574142308|dbj|BAO40100.1|	258	98761	4 (3)	3 (3)	0.1	0.0181676	nuclear cap-binding protein complex subunit 1 [Kluyveromyces marxianus DMKU3-1042]
411	gi|574141898|dbj|BAO39691.1|	253	109334	6 (3)	5 (3)	0.09	0.0163509	phosphate metabolism protein 7 [Kluyveromyces marxianus DMKU3-1042]
412	gi|574143208|dbj|BAO40999.1|	253	41000	7 (7)	4 (4)	0.36	0.0654034	L-asparaginase 1 [Kluyveromyces marxianus DMKU3-1042]
413	gi|574143123|dbj|BAO40914.1|	253	38786	6 (4)	5 (3)	0.28	0.0508693	cytochrome c peroxidase [Kluyveromyces marxianus DMKU3-1042]
414	gi|574142156|dbj|BAO39949.1|	252	76305	8 (6)	7 (6)	0.29	0.0526861	carnitine O-acetyltransferase [Kluyveromyces marxianus DMKU3-1042]
415.1	gi|574144369|dbj|BAO42158.1|	252	86361	5 (5)	4 (4)	0.2	0.0363352	mitochondrial respiratory chain complexes assembly protein AFG3 [Kluyveromyces marxianus DMKU3-1042]
415.2	gi|1255181013|ref|XP_022674486.1|	170	95439	8 (3)	7 (3)	0.11	0.0199844	mitochondrial respiratory chain complexes assembly protein RCA1 [Kluyveromyces marxianus DMKU3-1042]
415.3	gi|693901556|dbj|BAP70579.1|	72	118623	10 (3)	5 (3)	0.09	0.0163509	GAL4-like Zn2Cys6 binuclear cluster DNA-binding domain [Kluyveromyces marxianus]
416	gi|574141839|dbj|BAO39632.1|	251	125050	7 (3)	6 (3)	0.08	0.0145341	uncharacterized protein YMR196W [Kluyveromyces marxianus DMKU3-1042]
417	gi|529190223|gb|AGS77203.1|	249	57062	2 (2)	1 (1)	0.06	0.0109006	trehalose-6-phosphate synthase [Kluyveromyces marxianus]
418	gi|574142365|dbj|BAO40157.1|	249	84183	3 (2)	3 (2)	0.08	0.0145341	uncharacterized sugar kinase YDR109C [Kluyveromyces marxianus DMKU3-1042]
419	gi|574141258|dbj|BAO39052.1|	249	24119	4 (4)	3 (3)	0.68	0.12354	hypothetical protein KLMA_20594 [Kluyveromyces marxianus DMKU3-1042]
420.1	gi|574141281|dbj|BAO39075.1|	248	53300	5 (5)	3 (3)	0.2	0.0363352	SAM50-like protein SpAC17C9.06 [Kluyveromyces marxianus DMKU3-1042]
420.2	gi|1255179157|ref|XP_022673560.1|	34	56196	2 (2)	2 (2)	0.12	0.0218011	hypothetical protein KLMA_10020 [Kluyveromyces marxianus DMKU3-1042]
421	gi|574142341|dbj|BAO40133.1|	248	88427	3 (3)	3 (3)	0.12	0.0218011	ubiquitin carboxyl-terminal hydrolase 14 [Kluyveromyces marxianus DMKU3-1042]
422	gi|574142886|dbj|BAO40677.1|	247	14642	2 (2)	1 (1)	0.52	0.0944716	hypothetical protein KLMA_50023 [Kluyveromyces marxianus DMKU3-1042]
423	gi|693904453|dbj|BAP73258.1|	247	12494	8 (4)	8 (4)	1.63	0.296132	60S ribosomal protein L16-A [Kluyveromyces marxianus]
424	gi|574144327|dbj|BAO42116.1|	247	22798	3 (3)	3 (3)	0.51	0.0926548	GTP-binding protein Rho1 [Kluyveromyces marxianus DMKU3-1042]
425	gi|574143805|dbj|BAO41595.1|	246	145703	10 (6)	8 (6)	0.14	0.0254347	protein TIF31 homolog [Kluyveromyces marxianus DMKU3-1042]
426	gi|574143946|dbj|BAO41736.1|	245	51160	9 (5)	6 (3)	0.28	0.0508693	hydroxymethylglutaryl-CoA synthase [Kluyveromyces marxianus DMKU3-1042]
427	gi|574142703|dbj|BAO40495.1|	244	29919	5 (4)	2 (2)	0.23	0.0417855	dolichol-phosphate mannosyltransferase [Kluyveromyces marxianus DMKU3-1042]
428	gi|574140497|dbj|BAO38292.1|	243	63175	4 (2)	4 (2)	0.11	0.0199844	aspartyl-tRNA synthetase [Kluyveromyces marxianus DMKU3-1042]
429	gi|574143527|dbj|BAO41317.1|	241	44159	2 (2)	1 (1)	0.07	0.0127173	UPF0615 protein YJL123C [Kluyveromyces marxianus DMKU3-1042]
430	gi|574140896|dbj|BAO38690.1|	236	41259	3 (2)	3 (2)	0.17	0.0308849	actin-related protein 2/3 complex subunit 1 [Kluyveromyces marxianus DMKU3-1042]
431	gi|6580505|emb|CAB63476.1|	235	22101	3 (2)	2 (1)	0.15	0.0272514	cytochrome c oxidase subunit II, partial (mitochondrion) [Kluyveromyces marxianus]
432	gi|574140278|dbj|BAO38073.1|	233	69132	4 (3)	4 (3)	0.15	0.0272514	replication factor A protein 1 [Kluyveromyces marxianus DMKU3-1042]
433	gi|574140508|dbj|BAO38303.1|	233	45081	9 (6)	6 (4)	0.33	0.0599531	cell division control protein 12 [Kluyveromyces marxianus DMKU3-1042]
434	gi|574140261|dbj|BAO38056.1|	233	62193	10 (6)	6 (3)	0.17	0.0308849	asparaginyl-tRNA synthetase [Kluyveromyces marxianus DMKU3-1042]
435	gi|574140571|dbj|BAO38366.1|	232	54806	5 (2)	4 (2)	0.12	0.0218011	mitochondrial import inner membrane translocase subunit TIM50 [Kluyveromyces marxianus DMKU3-1042]
436	gi|263484|gb|AAB24900.1|	232	14628	12 (7)	6 (4)	1.84	0.334284	S24-1 [Kluyveromyces marxianus]
437	gi|574144700|dbj|BAO42488.1|	232	33135	4 (4)	2 (2)	0.33	0.0599531	succinate/fumarate mitochondrial transporter [Kluyveromyces marxianus DMKU3-1042]
438	gi|574143046|dbj|BAO40837.1|	231	41218	5 (5)	4 (4)	0.47	0.0853878	inosine-5'-monophosphate dehydrogenase [Kluyveromyces marxianus DMKU3-1042]
439	gi|574140013|dbj|BAO37808.1|	230	80115	7 (3)	6 (2)	0.08	0.0145341	putative mitochondrial carnitine O-acetyltransferase [Kluyveromyces marxianus DMKU3-1042]
440	gi|574141786|dbj|BAO39579.1|	230	12256	4 (2)	3 (1)	0.28	0.0508693	cytochrome c [Kluyveromyces marxianus DMKU3-1042]
441	gi|574143808|dbj|BAO41598.1|	229	55875	4 (2)	4 (2)	0.12	0.0218011	hypothetical protein KLMA_60307 [Kluyveromyces marxianus DMKU3-1042]
442	gi|574142797|dbj|BAO40589.1|	229	76345	10 (5)	7 (4)	0.18	0.0327017	UPF0061 protein FMP40 [Kluyveromyces marxianus DMKU3-1042]
443	gi|574140052|dbj|BAO37847.1|	226	24340	2 (2)	2 (2)	0.29	0.0526861	GTP-binding nuclear protein GSP1/Ran [Kluyveromyces marxianus DMKU3-1042]
444	gi|574140470|dbj|BAO38265.1|	226	18636	7 (4)	4 (3)	0.65	0.118089	39S ribosomal protein L12 [Kluyveromyces marxianus DMKU3-1042]
445	gi|574142328|dbj|BAO40120.1|	222	63886	3 (2)	2 (1)	0.05	0.00908381	polyamine transporter 1 [Kluyveromyces marxianus DMKU3-1042]
446	gi|574142570|dbj|BAO40362.1|	219	32317	6 (4)	5 (4)	0.48	0.0872045	ATP phosphoribosyltransferase [Kluyveromyces marxianus DMKU3-1042]
447	gi|574141924|dbj|BAO39717.1|	219	26806	2 (2)	1 (1)	0.12	0.0218011	ribosome-recycling factor [Kluyveromyces marxianus DMKU3-1042]
448	gi|574140064|dbj|BAO37859.1|	217	26807	6 (4)	5 (4)	0.6	0.109006	uncharacterized protein YLR301W [Kluyveromyces marxianus DMKU3-1042]
449	gi|574141543|dbj|BAO39336.1|	217	36236	4 (4)	4 (4)	0.42	0.076304	deoxyhypusine hydroxylase [Kluyveromyces marxianus DMKU3-1042]
450	gi|574143199|dbj|BAO40990.1|	214	27065	5 (3)	5 (3)	0.42	0.076304	37S ribosomal protein S17 [Kluyveromyces marxianus DMKU3-1042]
451	gi|574141447|dbj|BAO39241.1|	213	12888	4 (3)	2 (2)	0.6	0.109006	60S ribosomal protein L33-B [Kluyveromyces marxianus DMKU3-1042]
452	gi|574140131|dbj|BAO37926.1|	211	16528	2 (2)	1 (1)	0.45	0.0817543	putative thiosulfate sulfurtransferase YOR285W [Kluyveromyces marxianus DMKU3-1042]
453	gi|574144151|dbj|BAO41940.1|	210	26997	4 (3)	2 (2)	0.42	0.076304	proteasome component C5 [Kluyveromyces marxianus DMKU3-1042]
454	gi|574141527|dbj|BAO39320.1|	210	32254	3 (2)	3 (2)	0.22	0.0399688	mitochondrial phosphate carrier protein [Kluyveromyces marxianus DMKU3-1042]
455	gi|574144367|dbj|BAO42156.1|	209	33062	3 (2)	3 (2)	0.21	0.038152	37S ribosomal protein S5 [Kluyveromyces marxianus DMKU3-1042]
456	gi|574143572|dbj|BAO41362.1|	208	55480	4 (3)	3 (2)	0.19	0.0345185	zinc finger protein ZPR1 [Kluyveromyces marxianus DMKU3-1042]
457	gi|574142567|dbj|BAO40359.1|	208	58473	6 (2)	3 (1)	0.06	0.0109006	pyruvate dehydrogenase kinase [Kluyveromyces marxianus DMKU3-1042]
458	gi|574141980|dbj|BAO39773.1|	207	103058	3 (2)	3 (2)	0.06	0.0109006	26S proteasome regulatory subunit RPN2 [Kluyveromyces marxianus DMKU3-1042]
459	gi|574141867|dbj|BAO39660.1|	207	38118	4 (4)	4 (4)	0.4	0.0726705	putative pyridoxal reductase [Kluyveromyces marxianus DMKU3-1042]
460	gi|574141627|dbj|BAO39420.1|	206	97298	10 (5)	6 (4)	0.14	0.0254347	vacuolar transporter chaperone 2 [Kluyveromyces marxianus DMKU3-1042]
461	gi|574141568|dbj|BAO39361.1|	204	15094	5 (4)	5 (4)	1.25	0.227095	60S ribosomal protein L14-B [Kluyveromyces marxianus DMKU3-1042]
462	gi|574142339|dbj|BAO40131.1|	204	41024	4 (4)	2 (2)	0.17	0.0308849	phospho-2-dehydro-3-deoxyheptonate aldolase [Kluyveromyces marxianus DMKU3-1042]
463.1	gi|574141925|dbj|BAO39718.1|	203	132666	9 (6)	7 (5)	0.13	0.0236179	protein SSD1 [Kluyveromyces marxianus DMKU3-1042]
463.2	gi|1777441729|gb|QGN15379.1|	16	100245	3 (2)	3 (2)	0.07	0.0127173	vacuolar protein sorting-associated protein 41 [Kluyveromyces marxianus]
464	gi|693901025|dbj|BAP70048.1|	202	177165	7 (3)	6 (3)	0.06	0.0109006	vacuolar protein sorting/targeting protein PEP1 [Kluyveromyces marxianus]
465	gi|574143902|dbj|BAO41692.1|	201	57752	12 (8)	8 (6)	0.39	0.0708537	peroxisomal catalase A [Kluyveromyces marxianus DMKU3-1042]
466	gi|574142972|dbj|BAO40763.1|	201	25840	6 (4)	3 (3)	0.63	0.114456	v-type proton ATPase subunit E [Kluyveromyces marxianus DMKU3-1042]
467	gi|574140832|dbj|BAO38626.1|	199	13825	7 (6)	3 (2)	0.93	0.168959	histone H2A [Kluyveromyces marxianus DMKU3-1042]
468	gi|574144744|dbj|BAO42532.1|	199	29823	5 (2)	4 (2)	0.24	0.0436023	ribose-5-phosphate isomerase [Kluyveromyces marxianus DMKU3-1042]
469	gi|574141143|dbj|BAO38937.1|	198	37715	3 (2)	3 (2)	0.18	0.0327017	protein SIS1 [Kluyveromyces marxianus DMKU3-1042]
470	gi|574143792|dbj|BAO41582.1|	198	16403	9 (5)	5 (3)	0.75	0.136257	multiprotein-bridging factor 1 [Kluyveromyces marxianus DMKU3-1042]
471	gi|574140453|dbj|BAO38248.1|	196	53403	4 (3)	2 (2)	0.13	0.0236179	threonyl-tRNA synthetase [Kluyveromyces marxianus DMKU3-1042]
472	gi|332594859|emb|CCA89273.1|	196	43790	2 (2)	2 (2)	0.16	0.0290682	nitric oxide oxidoreductase [Kluyveromyces marxianus]
473	gi|574142780|dbj|BAO40572.1|	196	48722	7 (5)	5 (4)	0.39	0.0708537	37S ribosomal protein S23 [Kluyveromyces marxianus DMKU3-1042]
474	gi|764014353|dbj|BAO41022.2|	194	202988	9 (4)	8 (4)	0.07	0.0127173	actin cytoskeleton-regulatory complex protein PAN1 [Kluyveromyces marxianus DMKU3-1042]
475	gi|574143146|dbj|BAO40937.1|	193	147340	6 (3)	5 (2)	0.07	0.0127173	phosphoribosylformylglycinamidine synthase [Kluyveromyces marxianus DMKU3-1042]
476	gi|574140550|dbj|BAO38345.1|	193	23028	2 (2)	2 (2)	0.31	0.0563196	cytochrome b-c1 complex subunit Rieske [Kluyveromyces marxianus DMKU3-1042]
477	gi|574139904|dbj|BAO37699.1|	192	21654	3 (3)	2 (2)	0.33	0.0599531	carboxypeptidase Y inhibitor [Kluyveromyces marxianus DMKU3-1042]
478	gi|574144261|dbj|BAO42050.1|	192	20146	3 (3)	1 (1)	0.59	0.107189	mitochondrial import receptor subunit TOM20 [Kluyveromyces marxianus DMKU3-1042]
479	gi|574141562|dbj|BAO39355.1|	192	26662	2 (2)	2 (2)	0.27	0.0490526	mRNA turnover protein 4 [Kluyveromyces marxianus DMKU3-1042]
480	gi|574144158|dbj|BAO41947.1|	191	137844	7 (4)	5 (4)	0.1	0.0181676	EH domain-containing and endocytosis protein 1 [Kluyveromyces marxianus DMKU3-1042]
481	gi|764014300|dbj|BAO38238.2|	191	75704	10 (6)	10 (6)	0.29	0.0526861	DUF1900 super family [Kluyveromyces marxianus DMKU3-1042]
482	gi|574144324|dbj|BAO42113.1|	191	49872	2 (2)	2 (2)	0.14	0.0254347	eukaryotic translation initiation factor 4B [Kluyveromyces marxianus DMKU3-1042]
483	gi|574141381|dbj|BAO39175.1|	190	31103	4 (3)	2 (1)	0.23	0.0417855	eukaryotic translation initiation factor 2 subunit beta [Kluyveromyces marxianus DMKU3-1042]
484	gi|34485862|gb|AAQ73313.1|	190	24200	3 (3)	2 (2)	0.47	0.0853878	imidazoleglycerol-phosphate dehydratase [Kluyveromyces marxianus]
485	gi|574143912|dbj|BAO41702.1|	190	30376	3 (2)	3 (2)	0.23	0.0417855	26S proteasome regulatory subunit RPN12 [Kluyveromyces marxianus DMKU3-1042]
486	gi|764014377|dbj|BAO42206.2|	190	22240	6 (4)	5 (3)	0.52	0.0944716	60S ribosomal protein L19 [Kluyveromyces marxianus DMKU3-1042]
487	gi|574141531|dbj|BAO39324.1|	189	54199	5 (2)	2 (2)	0.13	0.0236179	anthranilate synthase component 2 [Kluyveromyces marxianus DMKU3-1042]
488	gi|574142684|dbj|BAO40476.1|	188	13131	5 (2)	3 (2)	0.59	0.107189	60S ribosomal protein L31-A [Kluyveromyces marxianus DMKU3-1042]
489	gi|574143565|dbj|BAO41355.1|	188	29467	3 (2)	3 (2)	0.24	0.0436023	54S ribosomal protein L9 [Kluyveromyces marxianus DMKU3-1042]
490.1	gi|574142477|dbj|BAO40269.1|	187	170762	7 (4)	5 (4)	0.08	0.0145341	pleiotropic ABC efflux transporter of multiple drugs [Kluyveromyces marxianus DMKU3-1042]
490.2	gi|693902848|dbj|BAP71759.1|	111	170803	4 (3)	4 (3)	0.06	0.0109006	pleiotropic ABC efflux transporter of multiple drugs [Kluyveromyces marxianus]
491	gi|574143346|dbj|BAO41137.1|	186	31186	6 (4)	4 (3)	0.5	0.0908381	prohibitin-1 [Kluyveromyces marxianus DMKU3-1042]
492	gi|574140158|dbj|BAO37953.1|	185	33311	2 (2)	2 (2)	0.21	0.038152	6-phosphogluconolactonase 3 [Kluyveromyces marxianus DMKU3-1042]
493	gi|574141590|dbj|BAO39383.1|	185	78421	6 (4)	5 (3)	0.13	0.0236179	long-chain-fatty-acid--CoA ligase 1 [Kluyveromyces marxianus DMKU3-1042]
494	gi|693900599|dbj|BAP69704.1|	185	44302	11 (4)	5 (3)	0.33	0.0599531	branched-chain-amino-acid aminotransferase [Kluyveromyces marxianus]
495	gi|574140858|dbj|BAO38652.1|	183	31558	3 (2)	3 (2)	0.22	0.0399688	UPF0613 protein PB24D3.06c [Kluyveromyces marxianus DMKU3-1042]
496	gi|574140086|dbj|BAO37881.1|	183	14092	3 (2)	1 (1)	0.24	0.0436023	histone H2A.Z [Kluyveromyces marxianus DMKU3-1042]
497	gi|574141615|dbj|BAO39408.1|	182	57808	16 (3)	6 (1)	0.12	0.0218011	mitochondrial inner membrane i-AAA protease supercomplex subunit MGR3 [Kluyveromyces marxianus DMKU3-1042]
498	gi|574142396|dbj|BAO40188.1|	181	72024	9 (4)	4 (2)	0.09	0.0163509	fimbrin [Kluyveromyces marxianus DMKU3-1042]
499	gi|574140256|dbj|BAO38051.1|	180	77207	6 (3)	4 (2)	0.13	0.0236179	NADH dehydrogenase [Kluyveromyces marxianus DMKU3-1042]
500	gi|574140006|dbj|BAO37801.1|	179	42501	5 (4)	4 (3)	0.35	0.0635867	glycerol-3-phosphate dehydrogenase [NAD+] 1 [Kluyveromyces marxianus DMKU3-1042]
501	gi|574143931|dbj|BAO41721.1|	179	58509	5 (3)	3 (2)	0.12	0.0218011	26S proteasome regulatory subunit RPN3 [Kluyveromyces marxianus DMKU3-1042]
502	gi|574144926|dbj|BAO42714.1|	179	162324	10 (4)	9 (3)	0.06	0.0109006	DNA-directed RNA polymerase III subunit RPC1 [Kluyveromyces marxianus DMKU3-1042]
503	gi|574143711|dbj|BAO41501.1|	178	110689	13 (6)	7 (3)	0.12	0.0218011	eukaryotic translation initiation factor 5B [Kluyveromyces marxianus DMKU3-1042]
504	gi|574143962|dbj|BAO41752.1|	178	102085	2 (2)	2 (2)	0.07	0.0127173	6-phosphofructokinase subunit beta [Kluyveromyces marxianus DMKU3-1042]
505	gi|574143626|dbj|BAO41416.1|	178	53706	3 (3)	3 (3)	0.2	0.0363352	succinate-semialdehyde dehydrogenase [NADP+] [Kluyveromyces marxianus DMKU3-1042]
506	gi|574141619|dbj|BAO39412.1|	177	80185	14 (3)	8 (2)	0.08	0.0145341	AP-1 complex subunit beta-1 [Kluyveromyces marxianus DMKU3-1042]
507	gi|574141434|dbj|BAO39228.1|	177	50745	5 (2)	3 (2)	0.13	0.0236179	dnaJ homolog 1 [Kluyveromyces marxianus DMKU3-1042]
508	gi|574142215|dbj|BAO40008.1|	176	202042	19 (8)	14 (7)	0.12	0.0218011	protein MLP1 [Kluyveromyces marxianus DMKU3-1042]
509	gi|574143652|dbj|BAO41442.1|	175	19748	6 (4)	4 (3)	0.6	0.109006	ATP synthase subunit d [Kluyveromyces marxianus DMKU3-1042]
510	gi|574144918|dbj|BAO42706.1|	175	46441	6 (3)	6 (3)	0.23	0.0417855	acetylornithine aminotransferase [Kluyveromyces marxianus DMKU3-1042]
511	gi|574143270|dbj|BAO41061.1|	175	68332	4 (3)	3 (2)	0.15	0.0272514	UPF0662 protein YPL260W [Kluyveromyces marxianus DMKU3-1042]
512	gi|574143188|dbj|BAO40979.1|	173	29265	5 (2)	4 (2)	0.24	0.0436023	54S ribosomal protein L24 [Kluyveromyces marxianus DMKU3-1042]
513	gi|574141219|dbj|BAO39013.1|	172	58881	6 (2)	4 (2)	0.11	0.0199844	UPF0673 membrane protein YHR009C [Kluyveromyces marxianus DMKU3-1042]
514	gi|574142149|dbj|BAO39942.1|	172	34510	8 (3)	5 (3)	0.32	0.0581364	37S ribosomal protein PET123 [Kluyveromyces marxianus DMKU3-1042]
515	gi|574139954|dbj|BAO37749.1|	172	17222	5 (4)	3 (3)	1.05	0.19076	zinc finger protein GIS2 [Kluyveromyces marxianus DMKU3-1042]
516	gi|574141174|dbj|BAO38968.1|	171	47976	7 (3)	6 (2)	0.14	0.0254347	uncharacterized protein YPR148C [Kluyveromyces marxianus DMKU3-1042]
517.1	gi|574140427|dbj|BAO38222.1|	171	59518	4 (3)	3 (3)	0.18	0.0327017	uncharacterized ABC transporter ATP-binding protein YDR061W [Kluyveromyces marxianus DMKU3-1042]
517.2	gi|1255182971|ref|XP_022675471.1|	26	72111	5 (2)	3 (2)	0.09	0.0163509	auxilin-like clathrin uncoating factor SWA2 [Kluyveromyces marxianus DMKU3-1042]
518	gi|574143995|dbj|BAO41785.1|	171	94034	5 (3)	4 (3)	0.11	0.0199844	cell division control protein 53 [Kluyveromyces marxianus DMKU3-1042]
519	gi|574142575|dbj|BAO40367.1|	171	30938	2 (2)	2 (2)	0.23	0.0417855	NADH-cytochrome b5 reductase 1 [Kluyveromyces marxianus DMKU3-1042]
520	gi|574144709|dbj|BAO42497.1|	171	94165	4 (2)	3 (2)	0.07	0.0127173	eukaryotic translation initiation factor 3 subunit C [Kluyveromyces marxianus DMKU3-1042]
521.1	gi|574141133|dbj|BAO38927.1|	171	36734	6 (4)	3 (3)	0.3	0.0545028	uncharacterized protein YKL151C [Kluyveromyces marxianus DMKU3-1042]
521.2	gi|1255184821|ref|XP_022676400.1|	21	134109	9 (4)	5 (3)	0.07	0.0127173	ribosome biogenesis protein BMS1 [Kluyveromyces marxianus DMKU3-1042]
522	gi|574144903|dbj|BAO42691.1|	171	122632	3 (2)	3 (2)	0.05	0.00908381	importin subunit beta-4 [Kluyveromyces marxianus DMKU3-1042]
523	gi|574142723|dbj|BAO40515.1|	170	38703	2 (2)	2 (2)	0.18	0.0327017	homoserine dehydrogenase [Kluyveromyces marxianus DMKU3-1042]
524	gi|574140741|dbj|BAO38535.1|	169	56784	5 (2)	4 (2)	0.12	0.0218011	SIR4-interacting protein SIF2 [Kluyveromyces marxianus DMKU3-1042]
525	gi|574140255|dbj|BAO38050.1|	169	34847	4 (2)	2 (1)	0.2	0.0363352	protein SUR7 [Kluyveromyces marxianus DMKU3-1042]
526	gi|574143856|dbj|BAO41646.1|	169	28014	3 (2)	3 (2)	0.25	0.045419	ULP1-interacting protein 4 [Kluyveromyces marxianus DMKU3-1042]
527	gi|693903754|dbj|BAP72606.1|	168	87153	3 (2)	3 (2)	0.08	0.0145341	vacuolar protein sorting-associated protein 70 [Kluyveromyces marxianus]
528	gi|574144682|dbj|BAO42470.1|	168	16629	3 (2)	3 (2)	0.45	0.0817543	cytochrome c oxidase polypeptide 5A [Kluyveromyces marxianus DMKU3-1042]
529	gi|574141243|dbj|BAO39037.1|	168	50632	4 (2)	3 (2)	0.13	0.0236179	reduced viability upon starvation protein 167 [Kluyveromyces marxianus DMKU3-1042]
530	gi|574140400|dbj|BAO38195.1|	168	55552	8 (3)	8 (3)	0.19	0.0345185	37S ribosomal protein NAM9 [Kluyveromyces marxianus DMKU3-1042]
531	gi|574140825|dbj|BAO38619.1|	168	32525	3 (2)	3 (2)	0.21	0.038152	putative mitochondrial carrier protein YHM1/SHM1 [Kluyveromyces marxianus DMKU3-1042]
532	gi|574140121|dbj|BAO37916.1|	168	24711	3 (2)	2 (2)	0.29	0.0526861	hypoxanthine-guanine phosphoribosyltransferase [Kluyveromyces marxianus DMKU3-1042]
533	gi|574141320|dbj|BAO39114.1|	167	48287	2 (2)	2 (2)	0.14	0.0254347	26S proteasome regulatory subunit RPN6 [Kluyveromyces marxianus DMKU3-1042]
534	gi|574142064|dbj|BAO39857.1|	167	33954	2 (2)	2 (2)	0.2	0.0363352	UPF0010 protein YMR099C [Kluyveromyces marxianus DMKU3-1042]
535.1	gi|574141272|dbj|BAO39066.1|	167	32040	3 (3)	3 (3)	0.34	0.0617699	ubiquinone biosynthesis monooxygenase Coq7 [Kluyveromyces marxianus DMKU3-1042]
535.2	gi|1255184741|ref|XP_022676360.1|	30	154593	5 (2)	4 (1)	0.04	0.00726705	uncharacterized protein KLMA_40515 [Kluyveromyces marxianus DMKU3-1042]
536	gi|574144381|dbj|BAO42170.1|	165	28447	5 (2)	3 (2)	0.25	0.045419	proteasome component PRE6 [Kluyveromyces marxianus DMKU3-1042]
537	gi|1777443047|gb|QGN16697.1|	165	11147	12 (10)	4 (4)	4.07	0.739422	60S ribosomal protein L36 [Kluyveromyces marxianus]
538	gi|574143060|dbj|BAO40851.1|	165	216779	7 (2)	5 (2)	0.03	0.00545028	1,3-beta-glucan synthase component FKS1 [Kluyveromyces marxianus DMKU3-1042]
539	gi|574143580|dbj|BAO41370.1|	164	28482	10 (6)	6 (5)	0.94	0.170776	probable electron transfer flavoprotein subunit beta [Kluyveromyces marxianus DMKU3-1042]
540	gi|574141773|dbj|BAO39566.1|	163	92085	6 (3)	3 (1)	0.04	0.00726705	ribonuclease Z [Kluyveromyces marxianus DMKU3-1042]
541	gi|764014302|dbj|BAO38323.2|	163	22638	4 (3)	2 (2)	0.32	0.0581364	ribosomal_L13e super family [Kluyveromyces marxianus DMKU3-1042]
542	gi|574143159|dbj|BAO40950.1|	162	29078	3 (2)	3 (2)	0.24	0.0436023	uncharacterized oxidoreductase YMR226C [Kluyveromyces marxianus DMKU3-1042]
543	gi|574144678|dbj|BAO42466.1|	162	101910	5 (3)	4 (3)	0.1	0.0181676	protein transport protein SEC24 [Kluyveromyces marxianus DMKU3-1042]
544	gi|574143832|dbj|BAO41622.1|	161	18987	4 (2)	3 (2)	0.39	0.0708537	Golgi apparatus membrane protein TVP18 [Kluyveromyces marxianus DMKU3-1042]
545	gi|574143439|dbj|BAO41230.1|	161	75988	6 (3)	5 (2)	0.09	0.0163509	ATP-dependent RNA helicase MSS116 [Kluyveromyces marxianus DMKU3-1042]
546	gi|20152574|emb|CAD29526.1|	161	47593	4 (3)	4 (3)	0.22	0.0399688	gag, partial [Kluyveromyces marxianus var. marxianus]
547.1	gi|574144884|dbj|BAO42672.1|	161	35246	3 (2)	2 (2)	0.2	0.0363352	ribose-phosphate pyrophosphokinase 2 [Kluyveromyces marxianus DMKU3-1042]
547.2	gi|1255186823|ref|XP_022677394.1|	22	35081	5 (3)	3 (2)	0.2	0.0363352	ribose-phosphate pyrophosphokinase 3 [Kluyveromyces marxianus DMKU3-1042]
548	gi|574144481|dbj|BAO42270.1|	161	52012	8 (2)	6 (2)	0.13	0.0236179	26S protease regulatory subunit 7 homolog [Kluyveromyces marxianus DMKU3-1042]
549	gi|574141530|dbj|BAO39323.1|	161	71200	6 (2)	4 (1)	0.09	0.0163509	phosphoinositide phosphatase SAC1 [Kluyveromyces marxianus DMKU3-1042]
550	gi|574141644|dbj|BAO39437.1|	161	35991	2 (2)	1 (1)	0.19	0.0345185	serine/threonine-protein phosphatase PP1-2 [Kluyveromyces marxianus DMKU3-1042]
551.1	gi|574141077|dbj|BAO38871.1|	160	60513	4 (2)	4 (2)	0.11	0.0199844	imidazole glycerol phosphate synthase hisHF [Kluyveromyces marxianus DMKU3-1042]
551.2	gi|1255185849|ref|XP_022676910.1|	19	48172	10 (2)	3 (1)	0.14	0.0254347	acyl-coenzyme A:6-aminopenicillanic-acid-acyltransferase 40 kDa form [Kluyveromyces marxianus DMKU3-1042]
552	gi|574142851|dbj|BAO40643.1|	159	87290	5 (2)	4 (2)	0.08	0.0145341	pre-mRNA-splicing factor ATP-dependent RNA helicase PRP43 [Kluyveromyces marxianus DMKU3-1042]
553	gi|693903677|dbj|BAP72529.1|	159	47937	2 (2)	2 (2)	0.14	0.0254347	uncharacterized oxidoreductase YHL021C [Kluyveromyces marxianus]
554	gi|574142788|dbj|BAO40580.1|	159	21474	3 (2)	2 (2)	0.34	0.0617699	small COPII coat GTPase SAR1 [Kluyveromyces marxianus DMKU3-1042]
555	gi|574143005|dbj|BAO40796.1|	159	115438	2 (2)	2 (2)	0.06	0.0109006	eukaryotic initiation factor 4F subunit p150 [Kluyveromyces marxianus DMKU3-1042]
556	gi|574144430|dbj|BAO42219.1|	158	41994	4 (2)	3 (2)	0.16	0.0290682	deoxyhypusine synthase [Kluyveromyces marxianus DMKU3-1042]
557	gi|574143523|dbj|BAO41313.1|	158	33104	3 (2)	3 (2)	0.21	0.038152	protein PET10 [Kluyveromyces marxianus DMKU3-1042]
558	gi|574143766|dbj|BAO41556.1|	158	118553	7 (1)	6 (1)	0.03	0.00545028	UPF0202 protein YNL132W [Kluyveromyces marxianus DMKU3-1042]
559	gi|574140237|dbj|BAO38032.1|	158	22300	8 (1)	4 (1)	0.15	0.0272514	54S ribosomal protein L20 [Kluyveromyces marxianus DMKU3-1042]
560	gi|574142925|dbj|BAO40716.1|	158	19297	7 (1)	4 (1)	0.17	0.0308849	putative high mobility group protein B3-like protein [Kluyveromyces marxianus DMKU3-1042]
561	gi|574144485|dbj|BAO42274.1|	158	101490	6 (1)	4 (1)	0.03	0.00545028	peroxisomal hydratase-dehydrogenase-epimerase [Kluyveromyces marxianus DMKU3-1042]
562	gi|574141649|dbj|BAO39442.1|	158	42100	3 (1)	3 (1)	0.08	0.0145341	60S ribosomal protein L2 [Kluyveromyces marxianus DMKU3-1042]
563	gi|574141567|dbj|BAO39360.1|	158	31466	4 (1)	4 (1)	0.11	0.0199844	F-actin-capping protein subunit alpha [Kluyveromyces marxianus DMKU3-1042]
564	gi|574140339|dbj|BAO38134.1|	158	31131	3 (1)	3 (1)	0.11	0.0199844	uncharacterized mitochondrial membrane protein FMP10 [Kluyveromyces marxianus DMKU3-1042]
565	gi|574144471|dbj|BAO42260.1|	158	93579	7 (1)	4 (1)	0.04	0.00726705	e3 ubiquitin-protein ligase RSP5 [Kluyveromyces marxianus DMKU3-1042]
566	gi|574140790|dbj|BAO38584.1|	158	92355	5 (1)	4 (1)	0.04	0.00726705	U3 small nucleolar RNA-associated protein 13 [Kluyveromyces marxianus DMKU3-1042]
567	gi|574139917|dbj|BAO37712.1|	158	54605	3 (1)	3 (1)	0.06	0.0109006	homoserine O-acetyltransferase [Kluyveromyces marxianus DMKU3-1042]
568	gi|574140315|dbj|BAO38110.1|	158	27839	2 (1)	2 (1)	0.12	0.0218011	GTP cyclohydrolase 1 [Kluyveromyces marxianus DMKU3-1042]
569	gi|574144736|dbj|BAO42524.1|	158	61158	4 (1)	3 (1)	0.05	0.00908381	protein phosphatase 2C homolog 5 [Kluyveromyces marxianus DMKU3-1042]
570	gi|574140931|dbj|BAO38725.1|	158	56938	3 (1)	3 (1)	0.06	0.0109006	nuclear polyadenylated RNA-binding protein NAB2 [Kluyveromyces marxianus DMKU3-1042]
571	gi|574142250|dbj|BAO40042.1|	158	141398	6 (1)	3 (1)	0.02	0.00363352	uncharacterized protein YKL215C [Kluyveromyces marxianus DMKU3-1042]
572	gi|574140622|dbj|BAO38417.1|	158	50815	4 (1)	3 (1)	0.06	0.0109006	medium-chain fatty acid ethyl ester synthase/esterase 2 [Kluyveromyces marxianus DMKU3-1042]
573	gi|574140318|dbj|BAO38113.1|	158	153202	4 (1)	4 (1)	0.02	0.00363352	TAT-binding homolog 7 [Kluyveromyces marxianus DMKU3-1042]
574	gi|574144006|dbj|BAO41796.1|	158	20512	3 (1)	2 (1)	0.16	0.0290682	ADP-ribosylation factor [Kluyveromyces marxianus DMKU3-1042]
575	gi|574141982|dbj|BAO39775.1|	158	48138	3 (1)	3 (1)	0.07	0.0127173	dihydroorotate dehydrogenase [Kluyveromyces marxianus DMKU3-1042]
576	gi|574141992|dbj|BAO39785.1|	158	52039	3 (1)	3 (1)	0.06	0.0109006	transcription regulatory protein SNF12 [Kluyveromyces marxianus DMKU3-1042]
577	gi|529190215|gb|AGS77199.1|	158	56004	3 (1)	3 (1)	0.06	0.0109006	galactokinase [Kluyveromyces marxianus]
578	gi|574141744|dbj|BAO39537.1|	158	45297	3 (1)	3 (1)	0.07	0.0127173	ubiquitin-binding protein CUE5 [Kluyveromyces marxianus DMKU3-1042]
579	gi|574144289|dbj|BAO42078.1|	158	22340	2 (1)	2 (1)	0.15	0.0272514	hypothetical protein KLMA_70230 [Kluyveromyces marxianus DMKU3-1042]
580	gi|574142623|dbj|BAO40415.1|	158	40330	2 (1)	2 (1)	0.08	0.0145341	malate dehydrogenase [Kluyveromyces marxianus DMKU3-1042]
581	gi|574141268|dbj|BAO39062.1|	158	27506	2 (1)	2 (1)	0.12	0.0218011	isoamyl acetate-hydrolyzing esterase [Kluyveromyces marxianus DMKU3-1042]
582	gi|574141703|dbj|BAO39496.1|	158	81623	3 (1)	3 (1)	0.04	0.00726705	PAB1-binding protein 1 [Kluyveromyces marxianus DMKU3-1042]
583	gi|574142352|dbj|BAO40144.1|	158	23389	3 (1)	3 (1)	0.14	0.0254347	30S ribosomal protein S10 [Kluyveromyces marxianus DMKU3-1042]
584	gi|574142440|dbj|BAO40232.1|	158	26635	3 (1)	2 (1)	0.13	0.0236179	uncharacterized protein YNL200C [Kluyveromyces marxianus DMKU3-1042]
585	gi|574141040|dbj|BAO38834.1|	158	38777	3 (1)	2 (1)	0.09	0.0163509	eukaryotic translation initiation factor 3 subunit I [Kluyveromyces marxianus DMKU3-1042]
586	gi|574140560|dbj|BAO38355.1|	158	28404	2 (1)	2 (1)	0.12	0.0218011	cell polarity protein alp11 [Kluyveromyces marxianus DMKU3-1042]
587	gi|693900571|dbj|BAP69676.1|	158	80635	2 (1)	2 (1)	0.04	0.00726705	uncharacterized protein YGR266W [Kluyveromyces marxianus]
588	gi|574144834|dbj|BAO42622.1|	158	17824	2 (1)	2 (1)	0.19	0.0345185	cytochrome B pre-mRNA-processing protein 6 [Kluyveromyces marxianus DMKU3-1042]
589	gi|574142617|dbj|BAO40409.1|	158	35418	2 (1)	2 (1)	0.09	0.0163509	54S ribosomal protein L3 [Kluyveromyces marxianus DMKU3-1042]
590	gi|574144723|dbj|BAO42511.1|	158	32418	5 (1)	2 (1)	0.1	0.0181676	uncharacterized protein YGR277C [Kluyveromyces marxianus DMKU3-1042]
591	gi|574144854|dbj|BAO42642.1|	158	33189	2 (1)	2 (1)	0.1	0.0181676	carrier protein YMC1 [Kluyveromyces marxianus DMKU3-1042]
592	gi|574144145|dbj|BAO41934.1|	158	64158	2 (1)	2 (1)	0.05	0.00908381	CTP synthase [Kluyveromyces marxianus DMKU3-1042]
593	gi|574144755|dbj|BAO42543.1|	158	26829	2 (1)	2 (1)	0.12	0.0218011	uncharacterized protein YNL100W [Kluyveromyces marxianus DMKU3-1042]
594	gi|693901678|dbj|BAP70701.1|	158	76072	2 (1)	2 (1)	0.04	0.00726705	NADPH-cytochrome P450 reductase [Kluyveromyces marxianus]
595	gi|574140422|dbj|BAO38217.1|	158	26380	2 (1)	2 (1)	0.13	0.0236179	eukaryotic translation initiation factor 6 [Kluyveromyces marxianus DMKU3-1042]
596	gi|574144047|dbj|BAO41837.1|	158	69195	2 (1)	2 (1)	0.05	0.00908381	DNA-binding protein REB1 [Kluyveromyces marxianus DMKU3-1042]
597	gi|574141018|dbj|BAO38812.1|	158	41790	2 (1)	2 (1)	0.08	0.0145341	cystathionine gamma-lyase [Kluyveromyces marxianus DMKU3-1042]
598	gi|574141409|dbj|BAO39203.1|	158	33949	2 (1)	2 (1)	0.1	0.0181676	54S ribosomal protein L22 [Kluyveromyces marxianus DMKU3-1042]
599	gi|574143249|dbj|BAO41040.1|	158	39392	2 (1)	2 (1)	0.08	0.0145341	nuclear localization sequence-binding protein [Kluyveromyces marxianus DMKU3-1042]
600	gi|574143542|dbj|BAO41332.1|	158	37507	2 (1)	2 (1)	0.09	0.0163509	mitochondrial RNA-splicing protein MRS4 [Kluyveromyces marxianus DMKU3-1042]
601	gi|574139948|dbj|BAO37743.1|	158	7952	1 (1)	1 (1)	0.44	0.0799375	metal homeostasis factor ATX1 [Kluyveromyces marxianus DMKU3-1042]
602	gi|574140030|dbj|BAO37825.1|	158	12738	1 (1)	1 (1)	0.27	0.0490526	hypothetical protein KLMA_10203 [Kluyveromyces marxianus DMKU3-1042]
603	gi|574140072|dbj|BAO37867.1|	158	55953	1 (1)	1 (1)	0.06	0.0109006	protein SDS23 [Kluyveromyces marxianus DMKU3-1042]
604	gi|574140195|dbj|BAO37990.1|	158	14926	2 (1)	1 (1)	0.23	0.0417855	single-stranded DNA-binding protein RIM1 [Kluyveromyces marxianus DMKU3-1042]
605	gi|574140456|dbj|BAO38251.1|	158	13234	1 (1)	1 (1)	0.26	0.0472358	acyl carrier protein [Kluyveromyces marxianus DMKU3-1042]
606	gi|574140648|dbj|BAO38443.1|	158	20582	1 (1)	1 (1)	0.16	0.0290682	ADP-ribosylation factor-like protein 1 [Kluyveromyces marxianus DMKU3-1042]
607	gi|574141643|dbj|BAO39436.1|	158	23045	2 (1)	1 (1)	0.15	0.0272514	endosomal protein P24B [Kluyveromyces marxianus DMKU3-1042]
608	gi|574141670|dbj|BAO39463.1|	158	37849	1 (1)	1 (1)	0.09	0.0163509	ornithine carbamoyltransferase [Kluyveromyces marxianus DMKU3-1042]
609	gi|574141745|dbj|BAO39538.1|	158	32642	1 (1)	1 (1)	0.1	0.0181676	hydroxyacylglutathione hydrolase [Kluyveromyces marxianus DMKU3-1042]
610	gi|574141788|dbj|BAO39581.1|	158	27685	1 (1)	1 (1)	0.12	0.0218011	monothiol glutaredoxin-3 [Kluyveromyces marxianus DMKU3-1042]
611	gi|574141993|dbj|BAO39786.1|	158	57158	1 (1)	1 (1)	0.06	0.0109006	threonine synthase [Kluyveromyces marxianus DMKU3-1042]
612	gi|574142242|dbj|BAO40034.1|	158	37995	1 (1)	1 (1)	0.09	0.0163509	uncharacterized protein YMR315W [Kluyveromyces marxianus DMKU3-1042]
613	gi|574142597|dbj|BAO40389.1|	158	33226	1 (1)	1 (1)	0.1	0.0181676	uridylate kinase [Kluyveromyces marxianus DMKU3-1042]
614	gi|574142707|dbj|BAO40499.1|	158	17965	1 (1)	1 (1)	0.19	0.0345185	DNA-directed RNA polymerases I [Kluyveromyces marxianus DMKU3-1042]
615	gi|574142990|dbj|BAO40781.1|	158	21447	1 (1)	1 (1)	0.16	0.0290682	cell division control protein 42 [Kluyveromyces marxianus DMKU3-1042]
616	gi|574143269|dbj|BAO41060.1|	158	23406	1 (1)	1 (1)	0.14	0.0254347	peroxiredoxin DOT5 [Kluyveromyces marxianus DMKU3-1042]
617	gi|574143529|dbj|BAO41319.1|	158	20095	1 (1)	1 (1)	0.17	0.0308849	sm-like protein LSm1 [Kluyveromyces marxianus DMKU3-1042]
618	gi|574143532|dbj|BAO41322.1|	158	46719	1 (1)	1 (1)	0.07	0.0127173	tRNA (adenine-N(1)-)-methyltransferase catalytic subunit TRM61 [Kluyveromyces marxianus DMKU3-1042]
619	gi|574143928|dbj|BAO41718.1|	158	43287	1 (1)	1 (1)	0.08	0.0145341	adenosine kinase [Kluyveromyces marxianus DMKU3-1042]
620	gi|574143973|dbj|BAO41763.1|	158	24968	1 (1)	1 (1)	0.13	0.0236179	altered inheritance rate of mitochondria protein 38 [Kluyveromyces marxianus DMKU3-1042]
621	gi|574144257|dbj|BAO42046.1|	158	20528	1 (1)	1 (1)	0.16	0.0290682	54S ribosomal protein IMG2 [Kluyveromyces marxianus DMKU3-1042]
622	gi|574144307|dbj|BAO42096.1|	158	60065	1 (1)	1 (1)	0.05	0.00908381	ATP-dependent RNA helicase DHH1 [Kluyveromyces marxianus DMKU3-1042]
623	gi|574144769|dbj|BAO42557.1|	158	63899	1 (1)	1 (1)	0.05	0.00908381	nuclear polyadenylated RNA-binding protein 4 [Kluyveromyces marxianus DMKU3-1042]
624	gi|574144877|dbj|BAO42665.1|	158	22428	2 (1)	1 (1)	0.15	0.0272514	proteasome component PUP3 [Kluyveromyces marxianus DMKU3-1042]
625	gi|693905076|dbj|BAP73787.1|	156	11239	2 (1)	2 (1)	0.31	0.0563196	10 kDa heat shock protein [Kluyveromyces marxianus]
626	gi|574143553|dbj|BAO41343.1|	155	34091	3 (3)	2 (2)	0.32	0.0581364	prohibitin-2 [Kluyveromyces marxianus DMKU3-1042]
627	gi|574144248|dbj|BAO42037.1|	154	15578	1 (1)	1 (1)	0.22	0.0399688	protein MMF1 [Kluyveromyces marxianus DMKU3-1042]
628	gi|574139901|dbj|BAO37696.1|	153	38629	4 (2)	2 (2)	0.18	0.0327017	putative NADPH dehydrogenase C23G7.10c [Kluyveromyces marxianus DMKU3-1042]
629	gi|574144604|dbj|BAO42392.1|	153	24142	5 (1)	2 (1)	0.14	0.0254347	ribosome biogenesis protein RLP24 [Kluyveromyces marxianus DMKU3-1042]
630	gi|574142471|dbj|BAO40263.1|	153	32425	2 (1)	2 (1)	0.1	0.0181676	37S ribosomal protein S28 [Kluyveromyces marxianus DMKU3-1042]
631	gi|574144552|dbj|BAO42340.1|	152	58787	3 (3)	3 (3)	0.18	0.0327017	proteinase YSCB [Kluyveromyces marxianus DMKU3-1042]
632	gi|574140687|dbj|BAO38481.1|	152	100135	2 (1)	1 (1)	0.03	0.00545028	trehalose-phosphatase [Kluyveromyces marxianus DMKU3-1042]
633	gi|574143072|dbj|BAO40863.1|	151	79726	9 (1)	3 (1)	0.04	0.00726705	nucleoporin NUP2 [Kluyveromyces marxianus DMKU3-1042]
634.1	gi|574142835|dbj|BAO40627.1|	149	112088	11 (5)	7 (5)	0.15	0.0272514	mitochondrial presequence protease [Kluyveromyces marxianus DMKU3-1042]
634.2	gi|1255184101|ref|XP_022676034.1|	25	20451	4 (2)	4 (2)	0.36	0.0654034	diphosphoinositol polyphosphate phosphohydrolase DDP1 [Kluyveromyces marxianus DMKU3-1042]
635	gi|574144237|dbj|BAO42026.1|	148	18868	7 (6)	4 (3)	1.27	0.230729	uncharacterized protein YIL057C [Kluyveromyces marxianus DMKU3-1042]
636	gi|574141155|dbj|BAO38949.1|	147	16789	3 (2)	3 (2)	0.44	0.0799375	cytochrome c oxidase subunit 4 [Kluyveromyces marxianus DMKU3-1042]
637	gi|574142160|dbj|BAO39953.1|	147	44098	8 (5)	6 (3)	0.24	0.0436023	54S ribosomal protein RML2 [Kluyveromyces marxianus DMKU3-1042]
638	gi|574142129|dbj|BAO39922.1|	146	66495	2 (1)	2 (1)	0.05	0.00908381	eukaryotic translation initiation factor 2A [Kluyveromyces marxianus DMKU3-1042]
639	gi|574141485|dbj|BAO39279.1|	146	57044	4 (2)	4 (2)	0.12	0.0218011	aminopeptidase Y [Kluyveromyces marxianus DMKU3-1042]
640	gi|693904862|dbj|BAP73623.1|	146	60004	6 (5)	4 (4)	0.24	0.0436023	repressible alkaline phosphatase [Kluyveromyces marxianus]
641	gi|1777443993|gb|QGN17643.1|	145	67039	6 (2)	4 (2)	0.1	0.0181676	xylulokinase [Kluyveromyces marxianus]
642	gi|574143524|dbj|BAO41314.1|	144	48384	1 (1)	1 (1)	0.07	0.0127173	nucleosome assembly protein [Kluyveromyces marxianus DMKU3-1042]
643	gi|574143617|dbj|BAO41407.1|	144	23122	1 (1)	1 (1)	0.15	0.0272514	ran-specific GTPase-activating protein 1 [Kluyveromyces marxianus DMKU3-1042]
644	gi|1777439781|gb|QGN13431.1|	144	21628	9 (7)	7 (6)	1.06	0.192577	40S ribosomal protein S9 [Kluyveromyces marxianus]
645	gi|574144819|dbj|BAO42607.1|	142	25117	4 (2)	2 (2)	0.28	0.0508693	ADP-ribose pyrophosphatase [Kluyveromyces marxianus DMKU3-1042]
646	gi|1777440162|gb|QGN13812.1|	141	15804	12 (4)	4 (3)	1.18	0.214378	40S ribosomal protein S19 [Kluyveromyces marxianus]
647	gi|574140016|dbj|BAO37811.1|	141	34673	3 (2)	3 (2)	0.2	0.0363352	phosphoribosylaminoimidazole-succinocarboxamide synthase [Kluyveromyces marxianus DMKU3-1042]
648	gi|574144634|dbj|BAO42422.1|	140	88576	10 (4)	7 (3)	0.12	0.0218011	ubiquitin carboxyl-terminal hydrolase 1 [Kluyveromyces marxianus DMKU3-1042]
649	gi|574142162|dbj|BAO39955.1|	140	34344	2 (2)	2 (2)	0.2	0.0363352	v-type proton ATPase subunit D [Kluyveromyces marxianus DMKU3-1042]
650	gi|574139964|dbj|BAO37759.1|	139	85940	10 (7)	6 (4)	0.16	0.0290682	cysteinyl-tRNA synthetase [Kluyveromyces marxianus DMKU3-1042]
651	gi|574144764|dbj|BAO42552.1|	139	59342	1 (1)	1 (1)	0.06	0.0109006	jmjC domain-containing protein 4 [Kluyveromyces marxianus DMKU3-1042]
652	gi|574139862|dbj|BAO37657.1|	136	37082	2 (2)	1 (1)	0.09	0.0163509	5',5'''-P-1,P-4-tetraphosphate phosphorylase 2 [Kluyveromyces marxianus DMKU3-1042]
653	gi|574144242|dbj|BAO42031.1|	135	27501	6 (4)	4 (3)	0.41	0.0744872	(DL)-glycerol-3-phosphatase 1 [Kluyveromyces marxianus DMKU3-1042]
654	gi|574143063|dbj|BAO40854.1|	135	33582	6 (2)	3 (2)	0.21	0.038152	60S acidic ribosomal protein P0 [Kluyveromyces marxianus DMKU3-1042]
655	gi|574140003|dbj|BAO37798.1|	135	54393	1 (1)	1 (1)	0.06	0.0109006	ribose-phosphate pyrophosphokinase 5 [Kluyveromyces marxianus DMKU3-1042]
656	gi|574144361|dbj|BAO42150.1|	134	49214	7 (4)	6 (4)	0.3	0.0545028	LETM1 domain-containing protein YLH47 [Kluyveromyces marxianus DMKU3-1042]
657	gi|1777444674|gb|QGN18324.1|	133	29722	7 (2)	5 (2)	0.24	0.0436023	UPF0001 protein YBL036C [Kluyveromyces marxianus]
658	gi|574144813|dbj|BAO42601.1|	133	16023	1 (1)	1 (1)	0.21	0.038152	calmodulin [Kluyveromyces marxianus DMKU3-1042]
659	gi|574144384|dbj|BAO42173.1|	133	59454	2 (1)	2 (1)	0.06	0.0109006	mitogen-activated protein kinase SLT2/MPK1 [Kluyveromyces marxianus DMKU3-1042]
660	gi|574142485|dbj|BAO40277.1|	132	17125	4 (2)	3 (2)	0.43	0.0781207	cytochrome c oxidase subunit 6 [Kluyveromyces marxianus DMKU3-1042]
661	gi|574141650|dbj|BAO39443.1|	132	32783	3 (3)	2 (2)	0.21	0.038152	acetolactate synthase small subunit [Kluyveromyces marxianus DMKU3-1042]
662	gi|574144186|dbj|BAO41975.1|	131	57612	3 (1)	2 (1)	0.06	0.0109006	histidyl-tRNA synthetase [Kluyveromyces marxianus DMKU3-1042]
663	gi|574143165|dbj|BAO40956.1|	131	29919	2 (1)	1 (1)	0.11	0.0199844	eukaryotic translation initiation factor 3 subunit J [Kluyveromyces marxianus DMKU3-1042]
664	gi|574144355|dbj|BAO42144.1|	130	40902	1 (1)	1 (1)	0.08	0.0145341	transcription factor IWS1 [Kluyveromyces marxianus DMKU3-1042]
665	gi|574144076|dbj|BAO41865.1|	129	125114	14 (9)	8 (4)	0.14	0.0254347	leucyl-tRNA synthetase [Kluyveromyces marxianus DMKU3-1042]
666	gi|574143528|dbj|BAO41318.1|	128	15178	2 (2)	2 (2)	0.5	0.0908381	putative redox protein FMP46 [Kluyveromyces marxianus DMKU3-1042]
667	gi|574140954|dbj|BAO38748.1|	127	37866	3 (2)	2 (2)	0.18	0.0327017	delta-aminolevulinic acid dehydratase [Kluyveromyces marxianus DMKU3-1042]
668	gi|574144749|dbj|BAO42537.1|	126	36638	1 (1)	1 (1)	0.09	0.0163509	mitochondrial carnitine carrier [Kluyveromyces marxianus DMKU3-1042]
669	gi|574141337|dbj|BAO39131.1|	125	54585	3 (2)	2 (1)	0.06	0.0109006	aldehyde dehydrogenase [NAD(P)+] 1 [Kluyveromyces marxianus DMKU3-1042]
670	gi|574141405|dbj|BAO39199.1|	124	29122	2 (2)	2 (2)	0.24	0.0436023	rho (Ras homology) family [Kluyveromyces marxianus DMKU3-1042]
671	gi|574144494|dbj|BAO42283.1|	124	35847	5 (2)	3 (2)	0.19	0.0345185	probable electron transfer flavoprotein subunit alpha [Kluyveromyces marxianus DMKU3-1042]
672	gi|693904381|dbj|BAP73186.1|	124	35743	3 (2)	3 (2)	0.19	0.0345185	probable 1-acyl-sn-glycerol-3-phosphate acyltransferase [Kluyveromyces marxianus]
673	gi|574141177|dbj|BAO38971.1|	124	34203	3 (2)	3 (2)	0.2	0.0363352	protein GVP36 [Kluyveromyces marxianus DMKU3-1042]
674	gi|574142962|dbj|BAO40753.1|	124	32296	3 (3)	2 (2)	0.34	0.0617699	DNA-directed RNA polymerase I subunit RPA43 [Kluyveromyces marxianus DMKU3-1042]
675	gi|574140509|dbj|BAO38304.1|	124	34496	2 (2)	2 (2)	0.2	0.0363352	thioredoxin reductase [Kluyveromyces marxianus DMKU3-1042]
676	gi|574142902|dbj|BAO40693.1|	123	39831	5 (3)	5 (3)	0.27	0.0490526	uncharacterized protein in HIS3 3'region [Kluyveromyces marxianus DMKU3-1042]
677	gi|574144631|dbj|BAO42419.1|	123	9717	3 (2)	3 (2)	0.84	0.152608	protease B inhibitors 2 and 1 [Kluyveromyces marxianus DMKU3-1042]
678	gi|574144086|dbj|BAO41875.1|	122	49381	4 (2)	4 (2)	0.14	0.0254347	protein EMP47 [Kluyveromyces marxianus DMKU3-1042]
679	gi|574144671|dbj|BAO42459.1|	122	19343	1 (1)	1 (1)	0.17	0.0308849	prenylated Rab acceptor 1 [Kluyveromyces marxianus DMKU3-1042]
680	gi|574143017|dbj|BAO40808.1|	121	86032	4 (1)	4 (1)	0.04	0.00726705	3-isopropylmalate dehydratase [Kluyveromyces marxianus DMKU3-1042]
681	gi|574142500|dbj|BAO40292.1|	120	24522	2 (2)	1 (1)	0.14	0.0254347	nicotinamidase [Kluyveromyces marxianus DMKU3-1042]
682	gi|574144009|dbj|BAO41799.1|	120	135247	9 (4)	4 (3)	0.07	0.0127173	protein transport protein SEC31 [Kluyveromyces marxianus DMKU3-1042]
683	gi|693900222|dbj|BAP69327.1|	118	29586	4 (1)	4 (1)	0.11	0.0199844	vacuolar protein sorting-associated protein 75 [Kluyveromyces marxianus]
684	gi|574142176|dbj|BAO39969.1|	118	44212	2 (1)	2 (1)	0.07	0.0127173	antiviral protein SKI8 [Kluyveromyces marxianus DMKU3-1042]
685	gi|574140958|dbj|BAO38752.1|	118	50138	5 (4)	3 (2)	0.21	0.038152	rab GDP-dissociation inhibitor [Kluyveromyces marxianus DMKU3-1042]
686	gi|574144793|dbj|BAO42581.1|	117	35400	6 (4)	6 (4)	0.43	0.0781207	37S ribosomal protein RSM28 [Kluyveromyces marxianus DMKU3-1042]
687	gi|574144561|dbj|BAO42349.1|	117	39506	2 (2)	1 (1)	0.08	0.0145341	pirin-like protein [Kluyveromyces marxianus DMKU3-1042]
688	gi|574144724|dbj|BAO42512.1|	116	136300	3 (2)	3 (2)	0.05	0.00908381	ubiquitin carboxyl-terminal hydrolase 15 [Kluyveromyces marxianus DMKU3-1042]
689	gi|574144808|dbj|BAO42596.1|	115	21153	1 (1)	1 (1)	0.16	0.0290682	inorganic phosphate transport protein PHO88 [Kluyveromyces marxianus DMKU3-1042]
690	gi|574140868|dbj|BAO38662.1|	115	77125	6 (3)	5 (2)	0.09	0.0163509	multisubstrate pseudouridine synthase 7 [Kluyveromyces marxianus DMKU3-1042]
691	gi|574140781|dbj|BAO38575.1|	114	156639	2 (1)	2 (1)	0.02	0.00363352	regulatory protein ADR1 [Kluyveromyces marxianus DMKU3-1042]
692	gi|574140380|dbj|BAO38175.1|	113	63804	1 (1)	1 (1)	0.05	0.00908381	vacuolar protein 8 [Kluyveromyces marxianus DMKU3-1042]
693	gi|574143182|dbj|BAO40973.1|	113	49523	3 (3)	3 (3)	0.21	0.038152	protein MSS51 [Kluyveromyces marxianus DMKU3-1042]
694	gi|574142676|dbj|BAO40468.1|	113	46828	1 (1)	1 (1)	0.07	0.0127173	FK506-binding protein 3 [Kluyveromyces marxianus DMKU3-1042]
695	gi|574143228|dbj|BAO41019.1|	112	45052	5 (1)	4 (1)	0.07	0.0127173	survival factor 1 [Kluyveromyces marxianus DMKU3-1042]
696	gi|574143923|dbj|BAO41713.1|	112	15108	1 (1)	1 (1)	0.23	0.0417855	prefoldin subunit 4 [Kluyveromyces marxianus DMKU3-1042]
697	gi|574140480|dbj|BAO38275.1|	112	164747	3 (2)	3 (2)	0.04	0.00726705	protein SNQ2 [Kluyveromyces marxianus DMKU3-1042]
698	gi|187235715|gb|ACD02022.1|	111	52791	5 (1)	3 (1)	0.06	0.0109006	Hog1p-like protein [Kluyveromyces marxianus]
699	gi|574143104|dbj|BAO40895.1|	111	26245	2 (2)	2 (2)	0.27	0.0490526	pyridoxamine 5'-phosphate oxidase [Kluyveromyces marxianus DMKU3-1042]
700	gi|574141194|dbj|BAO38988.1|	111	62832	6 (2)	6 (2)	0.11	0.0199844	chromatin structure-remodeling complex protein RSC8 [Kluyveromyces marxianus DMKU3-1042]
701	gi|574140787|dbj|BAO38581.1|	110	77214	5 (1)	5 (1)	0.04	0.00726705	glucosidase 2 subunit beta [Kluyveromyces marxianus DMKU3-1042]
702	gi|574144867|dbj|BAO42655.1|	108	56846	6 (4)	5 (3)	0.25	0.045419	anthranilate synthase component 1 [Kluyveromyces marxianus DMKU3-1042]
703	gi|574142029|dbj|BAO39822.1|	107	75832	7 (5)	6 (4)	0.18	0.0327017	homoaconitase [Kluyveromyces marxianus DMKU3-1042]
704	gi|764014369|dbj|BAO41916.2|	107	8765	6 (2)	2 (2)	0.96	0.174409	40S ribosomal protein S29 [Kluyveromyces marxianus DMKU3-1042]
705	gi|574140596|dbj|BAO38391.1|	105	18174	2 (2)	2 (2)	0.41	0.0744872	60S ribosomal protein L21-A [Kluyveromyces marxianus DMKU3-1042]
706	gi|574144653|dbj|BAO42441.1|	104	39959	1 (1)	1 (1)	0.08	0.0145341	homoisocitrate dehydrogenase [Kluyveromyces marxianus DMKU3-1042]
707	gi|574141808|dbj|BAO39601.1|	104	13644	1 (1)	1 (1)	0.25	0.045419	ATP synthase subunit g [Kluyveromyces marxianus DMKU3-1042]
708	gi|9651714|gb|AAF91236.1|AF225206_2	103	33414	1 (1)	1 (1)	0.1	0.0181676	ribosomal protein S9 [Kluyveromyces marxianus]
709	gi|574141926|dbj|BAO39719.1|	103	63581	5 (2)	4 (2)	0.11	0.0199844	delta-1-pyrroline-5-carboxylate dehydrogenase [Kluyveromyces marxianus DMKU3-1042]
710	gi|574142186|dbj|BAO39979.1|	103	21158	1 (1)	1 (1)	0.16	0.0290682	peptide methionine sulfoxide reductase [Kluyveromyces marxianus DMKU3-1042]
711	gi|693900779|dbj|BAP69884.1|	102	10923	5 (2)	2 (2)	0.74	0.13444	60S acidic ribosomal protein P1-alpha [Kluyveromyces marxianus]
712	gi|574142483|dbj|BAO40275.1|	100	43206	5 (2)	4 (2)	0.16	0.0290682	proteasome-interacting protein CIC1 [Kluyveromyces marxianus DMKU3-1042]
713	gi|574142645|dbj|BAO40437.1|	98	70903	2 (1)	2 (1)	0.05	0.00908381	uncharacterized protein YER080W [Kluyveromyces marxianus DMKU3-1042]
714	gi|395172|emb|CAA49297.1|	97	7517	1 (1)	1 (1)	0.47	0.0853878	ribosomal protein S33 [Kluyveromyces marxianus]
715	gi|574144459|dbj|BAO42248.1|	97	105956	12 (4)	8 (4)	0.13	0.0236179	coatomer subunit gamma [Kluyveromyces marxianus DMKU3-1042]
716	gi|1777440161|gb|QGN13811.1|	96	20721	5 (2)	3 (2)	0.35	0.0635867	60S ribosomal protein L18 [Kluyveromyces marxianus]
717	gi|574141129|dbj|BAO38923.1|	95	63486	3 (2)	3 (2)	0.11	0.0199844	chitin biosynthesis protein CHS5 [Kluyveromyces marxianus DMKU3-1042]
718	gi|574141459|dbj|BAO39253.1|	95	32657	3 (1)	2 (1)	0.1	0.0181676	mitochondrial 2-oxodicarboxylate carrier 2 [Kluyveromyces marxianus DMKU3-1042]
719	gi|574141661|dbj|BAO39454.1|	95	18511	3 (3)	2 (2)	0.4	0.0726705	54S ribosomal protein L49 [Kluyveromyces marxianus DMKU3-1042]
720	gi|574143587|dbj|BAO41377.1|	92	39397	1 (1)	1 (1)	0.08	0.0145341	peroxisomal acyl-coenzyme A thioester hydrolase 1 [Kluyveromyces marxianus DMKU3-1042]
721	gi|693902672|dbj|BAP71583.1|	92	52883	1 (1)	1 (1)	0.06	0.0109006	iron transporter SMF3 [Kluyveromyces marxianus]
722	gi|574141873|dbj|BAO39666.1|	91	48193	3 (3)	2 (2)	0.14	0.0254347	calcium/calmodulin-dependent protein kinase II [Kluyveromyces marxianus DMKU3-1042]
723	gi|764014349|dbj|BAO40844.2|	91	10061	3 (1)	2 (1)	0.34	0.0617699	acyl-CoA-binding protein,ACBP [Kluyveromyces marxianus DMKU3-1042]
724	gi|2910|emb|CAA40488.1|	90	62175	1 (1)	1 (1)	0.05	0.00908381	2,1-beta-D-fructanfructanohydrolase [Kluyveromyces marxianus]
725	gi|574144542|dbj|BAO42330.1|	90	25583	2 (2)	2 (2)	0.28	0.0508693	probable chaperone protein HSP31 [Kluyveromyces marxianus DMKU3-1042]
726	gi|574144374|dbj|BAO42163.1|	90	22093	1 (1)	1 (1)	0.15	0.0272514	proteasome component C11 [Kluyveromyces marxianus DMKU3-1042]
727	gi|574140054|dbj|BAO37849.1|	90	12165	1 (1)	1 (1)	0.28	0.0508693	ATP synthase subunit H [Kluyveromyces marxianus DMKU3-1042]
728	gi|574143911|dbj|BAO41701.1|	89	60572	2 (1)	2 (1)	0.05	0.00908381	coatomer subunit delta [Kluyveromyces marxianus DMKU3-1042]
729	gi|574141416|dbj|BAO39210.1|	89	35824	2 (1)	2 (1)	0.09	0.0163509	deoxycytidylate deaminase [Kluyveromyces marxianus DMKU3-1042]
730	gi|574142738|dbj|BAO40530.1|	88	18599	1 (1)	1 (1)	0.18	0.0327017	nascent polypeptide-associated complex subunit alpha [Kluyveromyces marxianus DMKU3-1042]
731	gi|574141070|dbj|BAO38864.1|	87	37014	1 (1)	1 (1)	0.09	0.0163509	nucleoporin SEH1 [Kluyveromyces marxianus DMKU3-1042]
732	gi|574140773|dbj|BAO38567.1|	87	38549	3 (2)	3 (2)	0.18	0.0327017	cell division control protein 10 [Kluyveromyces marxianus DMKU3-1042]
733	gi|574144204|dbj|BAO41993.1|	87	76514	2 (1)	2 (1)	0.04	0.00726705	conserved hypothetical membrane protein [Kluyveromyces marxianus DMKU3-1042]
734	gi|574143751|dbj|BAO41541.1|	85	108424	5 (2)	5 (2)	0.06	0.0109006	pro-apoptotic serine protease NMA111 [Kluyveromyces marxianus DMKU3-1042]
735	gi|693900727|dbj|BAP69832.1|	83	14263	2 (1)	2 (1)	0.24	0.0436023	hypothetical protein KMAR_10624 [Kluyveromyces marxianus]
736	gi|574141622|dbj|BAO39415.1|	83	14963	2 (1)	2 (1)	0.23	0.0417855	54S ribosomal protein L31 [Kluyveromyces marxianus DMKU3-1042]
737	gi|574141400|dbj|BAO39194.1|	82	15719	1 (1)	1 (1)	0.22	0.0399688	54S ribosomal protein L19 [Kluyveromyces marxianus DMKU3-1042]
738	gi|574144230|dbj|BAO42019.1|	81	17585	1 (1)	1 (1)	0.19	0.0345185	mitochondria fission 1 protein [Kluyveromyces marxianus DMKU3-1042]
739	gi|574141156|dbj|BAO38950.1|	80	13455	3 (2)	2 (2)	0.57	0.103555	40S ribosomal protein S26-A [Kluyveromyces marxianus DMKU3-1042]
740	gi|574142944|dbj|BAO40735.1|	80	46963	2 (2)	2 (2)	0.15	0.0272514	RNA polymerase II-associated protein 1 [Kluyveromyces marxianus DMKU3-1042]
741	gi|574142626|dbj|BAO40418.1|	80	23273	2 (1)	2 (1)	0.14	0.0254347	37S ribosomal protein S18 [Kluyveromyces marxianus DMKU3-1042]
742	gi|574139887|dbj|BAO37682.1|	80	16131	2 (2)	2 (2)	0.47	0.0853878	selR super family [Kluyveromyces marxianus DMKU3-1042]
743	gi|574143051|dbj|BAO40842.1|	79	27792	1 (1)	1 (1)	0.12	0.0218011	54S ribosomal protein L41 [Kluyveromyces marxianus DMKU3-1042]
744	gi|574141576|dbj|BAO39369.1|	78	104338	1 (1)	1 (1)	0.03	0.00545028	chromatin structure-remodeling complex subunit RSC2 [Kluyveromyces marxianus DMKU3-1042]
745	gi|574143245|dbj|BAO41036.1|	78	24478	1 (1)	1 (1)	0.14	0.0254347	protein FMP52 [Kluyveromyces marxianus DMKU3-1042]
746	gi|574142836|dbj|BAO40628.1|	77	24192	1 (1)	1 (1)	0.14	0.0254347	endoplasmic reticulum vesicle protein 25 [Kluyveromyces marxianus DMKU3-1042]
747	gi|574142756|dbj|BAO40548.1|	77	45973	1 (1)	1 (1)	0.07	0.0127173	ribose-phosphate pyrophosphokinase 1 [Kluyveromyces marxianus DMKU3-1042]
748	gi|574141872|dbj|BAO39665.1|	75	80202	12 (5)	10 (5)	0.22	0.0399688	glycogen [starch] synthase isoform 2 [Kluyveromyces marxianus DMKU3-1042]
749	gi|574144860|dbj|BAO42648.1|	75	9367	1 (1)	1 (1)	0.37	0.0672202	protein transport protein Sec61 subunit beta [Kluyveromyces marxianus DMKU3-1042]
750	gi|574142732|dbj|BAO40524.1|	74	87226	4 (1)	2 (1)	0.04	0.00726705	pre-rRNA-processing protein RIX1 [Kluyveromyces marxianus DMKU3-1042]
751	gi|693903493|dbj|BAP72345.1|	74	62981	5 (2)	5 (2)	0.11	0.0199844	mitochondrial chaperone TCM62 [Kluyveromyces marxianus]
752	gi|574139910|dbj|BAO37705.1|	71	10960	3 (3)	2 (2)	0.73	0.132624	ribosomal_L37e super family [Kluyveromyces marxianus DMKU3-1042]
753	gi|574140245|dbj|BAO38040.1|	71	34920	2 (2)	2 (2)	0.2	0.0363352	ribosome biogenesis protein RPF2 [Kluyveromyces marxianus DMKU3-1042]
754	gi|693904759|dbj|BAP73520.1|	71	27330	1 (1)	1 (1)	0.12	0.0218011	tubulin alpha-1 chain [Kluyveromyces marxianus]
755	gi|764014382|dbj|BAO42539.2|	70	29661	1 (1)	1 (1)	0.11	0.0199844	hypothetical protein KLMA_80228 [Kluyveromyces marxianus DMKU3-1042]
756	gi|46408558|emb|CAG26656.1|	70	45862	3 (2)	2 (1)	0.07	0.0127173	unnamed protein product [Kluyveromyces marxianus]
757	gi|574144363|dbj|BAO42152.1|	70	169148	5 (3)	5 (3)	0.06	0.0109006	transcription elongation factor SPT6 [Kluyveromyces marxianus DMKU3-1042]
758	gi|574144499|dbj|BAO42288.1|	69	35234	2 (2)	2 (2)	0.2	0.0363352	26S proteasome regulatory subunit RPN11 [Kluyveromyces marxianus DMKU3-1042]
759	gi|574144839|dbj|BAO42627.1|	69	44820	1 (1)	1 (1)	0.07	0.0127173	protein phosphatase 2C homolog 4 [Kluyveromyces marxianus DMKU3-1042]
760	gi|574140334|dbj|BAO38129.1|	66	25767	1 (1)	1 (1)	0.13	0.0236179	proteasome component PRE5 [Kluyveromyces marxianus DMKU3-1042]
761	gi|574142306|dbj|BAO40098.1|	66	128816	5 (4)	4 (3)	0.08	0.0145341	DNA repair protein RAD5 [Kluyveromyces marxianus DMKU3-1042]
762	gi|574144274|dbj|BAO42063.1|	66	51136	4 (2)	4 (2)	0.13	0.0236179	ruvB-like helicase 2 [Kluyveromyces marxianus DMKU3-1042]
763	gi|574140258|dbj|BAO38053.1|	66	44629	2 (2)	1 (1)	0.15	0.0272514	DUF500 super family [Kluyveromyces marxianus DMKU3-1042]
764	gi|574143466|dbj|BAO41257.1|	64	87628	2 (1)	2 (1)	0.04	0.00726705	GTPase-activating protein GYP7 [Kluyveromyces marxianus DMKU3-1042]
765	gi|574142063|dbj|BAO39856.1|	62	20826	3 (3)	1 (1)	0.16	0.0290682	co-chaperone protein SBA1 [Kluyveromyces marxianus DMKU3-1042]
766	gi|574144356|dbj|BAO42145.1|	62	16002	2 (1)	2 (1)	0.21	0.038152	40S ribosomal protein S23 [Kluyveromyces marxianus DMKU3-1042]
767	gi|1777442569|gb|QGN16219.1|	61	6698	1 (1)	1 (1)	0.54	0.0981051	cytochrome c oxidase subunit 7A [Kluyveromyces marxianus]
768	gi|574142810|dbj|BAO40602.1|	60	29402	2 (1)	2 (1)	0.11	0.0199844	54S ribosomal protein YmL6 [Kluyveromyces marxianus DMKU3-1042]
769	gi|574144622|dbj|BAO42410.1|	60	40586	4 (2)	4 (2)	0.17	0.0308849	chorismate synthase [Kluyveromyces marxianus DMKU3-1042]
770	gi|574139899|dbj|BAO37694.1|	60	10699	2 (1)	2 (1)	0.32	0.0581364	ubiquitin-like protein SMT3 [Kluyveromyces marxianus DMKU3-1042]
771	gi|574143363|dbj|BAO41154.1|	59	46967	4 (2)	2 (1)	0.15	0.0272514	epsin-like protein [Kluyveromyces marxianus DMKU3-1042]
772	gi|574139859|dbj|BAO37654.1|	59	48022	1 (1)	1 (1)	0.07	0.0127173	protein PBN1 [Kluyveromyces marxianus DMKU3-1042]
773	gi|574143409|dbj|BAO41200.1|	59	27832	1 (1)	1 (1)	0.12	0.0218011	high mobility group protein 1 [Kluyveromyces marxianus DMKU3-1042]
774	gi|574141279|dbj|BAO39073.1|	58	11408	1 (1)	1 (1)	0.3	0.0545028	YCII super family [Kluyveromyces marxianus DMKU3-1042]
775	gi|574140963|dbj|BAO38757.1|	56	14711	2 (2)	1 (1)	0.51	0.0926548	cytochrome c oxidase subunit 6A [Kluyveromyces marxianus DMKU3-1042]
776	gi|574142718|dbj|BAO40510.1|	55	88633	3 (1)	3 (1)	0.04	0.00726705	dolichyl-phosphate-mannose--protein mannosyltransferase 4 [Kluyveromyces marxianus DMKU3-1042]
777	gi|574142674|dbj|BAO40466.1|	55	164800	3 (2)	2 (1)	0.02	0.00363352	tricalbin-3 [Kluyveromyces marxianus DMKU3-1042]
778	gi|574144497|dbj|BAO42286.1|	54	54446	3 (1)	3 (1)	0.06	0.0109006	uncharacterized peptidase YFR006W [Kluyveromyces marxianus DMKU3-1042]
779	gi|574141034|dbj|BAO38828.1|	54	54732	2 (2)	2 (2)	0.12	0.0218011	glutathione synthetase [Kluyveromyces marxianus DMKU3-1042]
780	gi|574140588|dbj|BAO38383.1|	53	90101	2 (1)	2 (1)	0.04	0.00726705	transcription initiation factor TFIID subunit 5 [Kluyveromyces marxianus DMKU3-1042]
781	gi|574144672|dbj|BAO42460.1|	53	74277	6 (4)	5 (4)	0.19	0.0345185	leukotriene A-4 hydrolase [Kluyveromyces marxianus DMKU3-1042]
782	gi|574141656|dbj|BAO39449.1|	53	77287	2 (1)	2 (1)	0.04	0.00726705	glutamate--cysteine ligase [Kluyveromyces marxianus DMKU3-1042]
783	gi|574142828|dbj|BAO40620.1|	53	74292	2 (1)	2 (1)	0.04	0.00726705	serine/threonine-protein phosphatase PP-Z1 [Kluyveromyces marxianus DMKU3-1042]
784	gi|574142382|dbj|BAO40174.1|	51	63212	2 (1)	2 (1)	0.05	0.00908381	N2,N2-dimethylguanosine-specific tRNA methyltransferase [Kluyveromyces marxianus DMKU3-1042]
785	gi|574142051|dbj|BAO39844.1|	51	53680	3 (1)	3 (1)	0.06	0.0109006	ribosome biogenesis protein SSF2 [Kluyveromyces marxianus DMKU3-1042]
786	gi|574141682|dbj|BAO39475.1|	51	26943	2 (1)	2 (1)	0.12	0.0218011	clathrin light chain [Kluyveromyces marxianus DMKU3-1042]
787	gi|574143467|dbj|BAO41258.1|	51	79179	2 (1)	2 (1)	0.04	0.00726705	DNA-binding protein RAP1 [Kluyveromyces marxianus DMKU3-1042]
788	gi|574143345|dbj|BAO41136.1|	50	18436	3 (2)	2 (2)	0.4	0.0726705	non-classical export protein 2 [Kluyveromyces marxianus DMKU3-1042]
789	gi|574143859|dbj|BAO41649.1|	50	15431	2 (1)	2 (1)	0.22	0.0399688	ubiquitin-conjugating enzyme variant MMS2 [Kluyveromyces marxianus DMKU3-1042]
790	gi|693905173|dbj|BAP73884.1|	50	33975	5 (3)	3 (2)	0.32	0.0581364	protein BGL2 [Kluyveromyces marxianus]
791	gi|574140310|dbj|BAO38105.1|	50	85150	13 (5)	9 (4)	0.16	0.0290682	methionyl-tRNA synthetase [Kluyveromyces marxianus DMKU3-1042]
792	gi|574143569|dbj|BAO41359.1|	49	12357	2 (1)	2 (1)	0.28	0.0508693	mitochondral 37S ribosomal protein S27 [Kluyveromyces marxianus DMKU3-1042]
793	gi|693902892|dbj|BAP71803.1|	49	14092	3 (1)	3 (1)	0.24	0.0436023	hypothetical protein KLMA_40288 [Kluyveromyces marxianus]
794	gi|574142031|dbj|BAO39824.1|	49	31199	4 (3)	3 (2)	0.22	0.0399688	reticulon-like protein 1 [Kluyveromyces marxianus DMKU3-1042]
795	gi|693904661|dbj|BAP73422.1|	48	12314	5 (3)	3 (2)	0.63	0.114456	60S ribosomal protein L23 [Kluyveromyces marxianus]
796	gi|574139885|dbj|BAO37680.1|	48	11558	1 (1)	1 (1)	0.3	0.0545028	glutaredoxin-1 [Kluyveromyces marxianus DMKU3-1042]
797	gi|574140915|dbj|BAO38709.1|	48	21242	1 (1)	1 (1)	0.16	0.0290682	UPF0587 protein YCR090C [Kluyveromyces marxianus DMKU3-1042]
798	gi|574143939|dbj|BAO41729.1|	48	25307	6 (2)	4 (2)	0.28	0.0508693	40S ribosomal protein S5 [Kluyveromyces marxianus DMKU3-1042]
799	gi|574140837|dbj|BAO38631.1|	45	63285	4 (2)	3 (2)	0.11	0.0199844	probable metalloprotease ARX1 [Kluyveromyces marxianus DMKU3-1042]
800	gi|574141680|dbj|BAO39473.1|	45	105445	3 (1)	3 (1)	0.03	0.00545028	myosin tail region-interacting protein MTI1 [Kluyveromyces marxianus DMKU3-1042]
801	gi|1777444728|gb|QGN18378.1|	45	21733	3 (1)	3 (1)	0.15	0.0272514	succinate dehydrogenase assembly factor 2 [Kluyveromyces marxianus]
802	gi|574141266|dbj|BAO39060.1|	45	9062	1 (1)	1 (1)	0.38	0.0690369	U6 snRNA-associated Sm-like protein LSm6 [Kluyveromyces marxianus DMKU3-1042]
803	gi|574143084|dbj|BAO40875.1|	45	34508	3 (2)	2 (1)	0.1	0.0181676	SEC14 cytosolic factor [Kluyveromyces marxianus DMKU3-1042]
804	gi|574143802|dbj|BAO41592.1|	45	57141	9 (2)	6 (2)	0.12	0.0218011	phenylalanyl-tRNA synthetase alpha chain [Kluyveromyces marxianus DMKU3-1042]
805	gi|693902368|dbj|BAP71344.1|	45	56052	6 (3)	4 (2)	0.19	0.0345185	ARS-binding factor-1 [Kluyveromyces marxianus]
806	gi|574142018|dbj|BAO39811.1|	44	16257	3 (3)	1 (1)	0.21	0.038152	H/ACA ribonucleoprotein complex subunit 2 [Kluyveromyces marxianus DMKU3-1042]
807	gi|574142564|dbj|BAO40356.1|	44	100098	6 (1)	4 (1)	0.03	0.00545028	DNA topoisomerase 2-associated protein PAT1 [Kluyveromyces marxianus DMKU3-1042]
808	gi|574142417|dbj|BAO40209.1|	43	34570	4 (2)	3 (1)	0.1	0.0181676	UPF0363 protein YOR164C [Kluyveromyces marxianus DMKU3-1042]
809	gi|574142526|dbj|BAO40318.1|	43	22311	1 (1)	1 (1)	0.15	0.0272514	protein SYM1 [Kluyveromyces marxianus DMKU3-1042]
810	gi|574142173|dbj|BAO39966.1|	42	42115	1 (1)	1 (1)	0.08	0.0145341	sterol 24-C-methyltransferase [Kluyveromyces marxianus DMKU3-1042]
811	gi|574144359|dbj|BAO42148.1|	42	35348	2 (1)	2 (1)	0.09	0.0163509	protein SCD6 [Kluyveromyces marxianus DMKU3-1042]
812	gi|574141076|dbj|BAO38870.1|	42	52314	7 (1)	4 (1)	0.06	0.0109006	regulator of chromosome condensation [Kluyveromyces marxianus DMKU3-1042]
813	gi|574141731|dbj|BAO39524.1|	42	85196	6 (1)	5 (1)	0.04	0.00726705	ATP-dependent RNA helicase DRS1 [Kluyveromyces marxianus DMKU3-1042]
814	gi|574140699|dbj|BAO38493.1|	40	119890	13 (3)	7 (2)	0.06	0.0109006	lon protease homolog [Kluyveromyces marxianus DMKU3-1042]
815	gi|574140690|dbj|BAO38484.1|	40	21783	7 (5)	4 (2)	0.33	0.0599531	polyamine N-acetyltransferase 1 [Kluyveromyces marxianus DMKU3-1042]
816	gi|574143657|dbj|BAO41447.1|	39	11778	1 (1)	1 (1)	0.29	0.0526861	actin-related protein 2/3 complex subunit 4 [Kluyveromyces marxianus DMKU3-1042]
817	gi|574141274|dbj|BAO39068.1|	39	141882	8 (2)	6 (1)	0.02	0.00363352	ubiquitin carboxyl-terminal hydrolase 2 [Kluyveromyces marxianus DMKU3-1042]
818	gi|574142730|dbj|BAO40522.1|	38	9889	1 (1)	1 (1)	0.35	0.0635867	mitochondrial import inner membrane translocase subunit TIM8 [Kluyveromyces marxianus DMKU3-1042]
819	gi|574144126|dbj|BAO41915.1|	37	116081	5 (2)	5 (2)	0.06	0.0109006	a-factor-processing enzyme [Kluyveromyces marxianus DMKU3-1042]
820	gi|574140399|dbj|BAO38194.1|	37	57809	5 (2)	3 (2)	0.12	0.0218011	adenylyl cyclase-associated protein [Kluyveromyces marxianus DMKU3-1042]
821	gi|1777444675|gb|QGN18325.1|	37	100577	6 (2)	5 (2)	0.07	0.0127173	protein IST2 [Kluyveromyces marxianus]
822	gi|574142376|dbj|BAO40168.1|	36	29474	2 (2)	2 (2)	0.24	0.0436023	54S ribosomal protein L1 [Kluyveromyces marxianus DMKU3-1042]
823	gi|574141001|dbj|BAO38795.1|	35	36858	4 (1)	3 (1)	0.09	0.0163509	37S ribosomal protein MRP13 [Kluyveromyces marxianus DMKU3-1042]
824	gi|574142743|dbj|BAO40535.1|	35	6550	4 (2)	2 (2)	1.39	0.25253	ATP synthase subunit J [Kluyveromyces marxianus DMKU3-1042]
825	gi|574142777|dbj|BAO40569.1|	35	73017	1 (1)	1 (1)	0.04	0.00726705	signal recognition particle subunit SRP72 [Kluyveromyces marxianus DMKU3-1042]
826	gi|574142298|dbj|BAO40090.1|	35	9675	2 (2)	2 (2)	0.85	0.154425	cytochrome c oxidase subunit 6B [Kluyveromyces marxianus DMKU3-1042]
827	gi|574143525|dbj|BAO41315.1|	35	25844	5 (4)	5 (4)	0.63	0.114456	ribulose-phosphate 3-epimerase [Kluyveromyces marxianus DMKU3-1042]
828	gi|574141148|dbj|BAO38942.1|	35	54621	1 (1)	1 (1)	0.06	0.0109006	cysteine desulfurase [Kluyveromyces marxianus DMKU3-1042]
829	gi|574140414|dbj|BAO38209.1|	34	24863	3 (1)	2 (1)	0.13	0.0236179	orotate phosphoribosyltransferase [Kluyveromyces marxianus DMKU3-1042]
830	gi|574141629|dbj|BAO39422.1|	34	23607	2 (1)	2 (1)	0.14	0.0254347	ras-related protein SEC4 [Kluyveromyces marxianus DMKU3-1042]
831	gi|693902883|dbj|BAP71794.1|	34	18356	1 (1)	1 (1)	0.18	0.0327017	hypothetical protein KLMA_40279 [Kluyveromyces marxianus]
832	gi|574140535|dbj|BAO38330.1|	33	17122	2 (2)	1 (1)	0.2	0.0363352	eukaryotic translation initiation factor 5A-2 [Kluyveromyces marxianus DMKU3-1042]
833	gi|574140830|dbj|BAO38624.1|	33	76363	1 (1)	1 (1)	0.04	0.00726705	hypothetical protein KLMA_20166 [Kluyveromyces marxianus DMKU3-1042]
834	gi|574144084|dbj|BAO41873.1|	33	44092	1 (1)	1 (1)	0.07	0.0127173	saccharopepsin [Kluyveromyces marxianus DMKU3-1042]
835	gi|574143077|dbj|BAO40868.1|	33	134900	12 (3)	6 (3)	0.07	0.0127173	DNA-directed RNA polymerase I subunit RPA2 [Kluyveromyces marxianus DMKU3-1042]
836	gi|574140818|dbj|BAO38612.1|	33	109774	4 (1)	4 (1)	0.03	0.00545028	uncharacterized protein YMR086W [Kluyveromyces marxianus DMKU3-1042]
837	gi|574142596|dbj|BAO40388.1|	33	27917	4 (1)	3 (1)	0.12	0.0218011	uncharacterized oxidoreductase YIR035C [Kluyveromyces marxianus DMKU3-1042]
838.1	gi|574143203|dbj|BAO40994.1|	33	67687	5 (3)	4 (3)	0.15	0.0272514	signal recognition particle subunit SRP68 [Kluyveromyces marxianus DMKU3-1042]
838.2	gi|1255182435|ref|XP_022675197.1|	32	60020	7 (3)	5 (2)	0.17	0.0308849	T-complex protein 1 subunit epsilon [Kluyveromyces marxianus DMKU3-1042]
839	gi|10281012|dbj|BAB13747.1|	32	88469	2 (1)	2 (1)	0.04	0.00726705	type II DNA topoisomerase, partial [Kluyveromyces marxianus]
840	gi|574140950|dbj|BAO38744.1|	32	33313	6 (2)	3 (1)	0.1	0.0181676	transcription elongation factor S-II [Kluyveromyces marxianus DMKU3-1042]
841	gi|574141630|dbj|BAO39423.1|	32	246934	7 (2)	4 (2)	0.03	0.00545028	proteasome activator BLM10 [Kluyveromyces marxianus DMKU3-1042]
842	gi|574142980|dbj|BAO40771.1|	32	48894	3 (1)	3 (1)	0.07	0.0127173	gamma-glutamyl phosphate reductase [Kluyveromyces marxianus DMKU3-1042]
843	gi|574141183|dbj|BAO38977.1|	31	85558	7 (3)	7 (3)	0.12	0.0218011	protein SAP1 [Kluyveromyces marxianus DMKU3-1042]
844	gi|693905385|dbj|BAP74096.1|	31	185629	4 (1)	4 (1)	0.02	0.00363352	hypothetical protein KMAR_80395 [Kluyveromyces marxianus]
845	gi|1777440193|gb|QGN13843.1|	31	109593	9 (1)	5 (1)	0.03	0.00545028	RSC chromatin remodeling complex subunit RSC8 [Kluyveromyces marxianus]
846	gi|574141307|dbj|BAO39101.1|	30	52104	5 (2)	4 (2)	0.13	0.0236179	UDP-N-acetylglucosamine pyrophosphorylase [Kluyveromyces marxianus DMKU3-1042]
847	gi|574140436|dbj|BAO38231.1|	30	23433	4 (2)	3 (2)	0.31	0.0563196	GTP-binding protein YPT52 [Kluyveromyces marxianus DMKU3-1042]
848	gi|574140750|dbj|BAO38544.1|	30	38720	5 (1)	5 (1)	0.09	0.0163509	homoserine kinase [Kluyveromyces marxianus DMKU3-1042]
849	gi|574139938|dbj|BAO37733.1|	29	120516	4 (3)	4 (3)	0.08	0.0145341	transcription factor tau 131 kDa subunit [Kluyveromyces marxianus DMKU3-1042]
850	gi|574141475|dbj|BAO39269.1|	29	48915	2 (2)	2 (2)	0.14	0.0254347	nicotinate phosphoribosyltransferase [Kluyveromyces marxianus DMKU3-1042]
851	gi|574144165|dbj|BAO41954.1|	29	32814	3 (2)	2 (1)	0.1	0.0181676	vesicular-fusion protein SEC17 [Kluyveromyces marxianus DMKU3-1042]
852	gi|574144866|dbj|BAO42654.1|	29	47932	6 (2)	3 (2)	0.14	0.0254347	protein phosphatase 2C homolog 3 [Kluyveromyces marxianus DMKU3-1042]
853	gi|574140507|dbj|BAO38302.1|	29	56217	9 (3)	7 (3)	0.19	0.0345185	cell division control protein 3 [Kluyveromyces marxianus DMKU3-1042]
854	gi|574143566|dbj|BAO41356.1|	29	124175	4 (1)	4 (1)	0.03	0.00545028	exportin-1 [Kluyveromyces marxianus DMKU3-1042]
855	gi|574139957|dbj|BAO37752.1|	29	30220	3 (1)	3 (1)	0.11	0.0199844	54S ribosomal protein L17 [Kluyveromyces marxianus DMKU3-1042]
856.1	gi|574144338|dbj|BAO42127.1|	28	48041	2 (2)	2 (2)	0.14	0.0254347	vacuolar protein sorting-associated protein 4 [Kluyveromyces marxianus DMKU3-1042]
856.2	gi|1255183857|ref|XP_022675910.1|	88	41393	8 (3)	3 (2)	0.17	0.0308849	glucose-induced degradation protein 8 [Kluyveromyces marxianus DMKU3-1042]
857.1	gi|574140328|dbj|BAO38123.1|	28	120295	4 (2)	4 (2)	0.06	0.0109006	transcription initiation factor TFIID subunit 1 [Kluyveromyces marxianus DMKU3-1042]
857.2	gi|1255187905|ref|XP_022677934.1|	67	160638	8 (3)	6 (3)	0.06	0.0109006	serine/threonine-protein kinase VPS15 [Kluyveromyces marxianus DMKU3-1042]
858	gi|574141041|dbj|BAO38835.1|	28	30219	7 (1)	3 (1)	0.11	0.0199844	putative carboxymethylenebutenolidase [Kluyveromyces marxianus DMKU3-1042]
859	gi|574141938|dbj|BAO39731.1|	27	148641	3 (2)	3 (2)	0.04	0.00726705	protein CFT1 [Kluyveromyces marxianus DMKU3-1042]
860	gi|332594834|emb|CCA89250.1|	27	12338	1 (1)	1 (1)	0.28	0.0508693	translation initiation factor eIF1 [Kluyveromyces marxianus]
861	gi|574140047|dbj|BAO37842.1|	27	43007	2 (1)	2 (1)	0.08	0.0145341	phosphoserine aminotransferase [Kluyveromyces marxianus DMKU3-1042]
862	gi|574142385|dbj|BAO40177.1|	27	56609	3 (1)	3 (1)	0.06	0.0109006	thiol-specific monooxygenase [Kluyveromyces marxianus DMKU3-1042]
863	gi|574140669|dbj|BAO38463.1|	27	45840	3 (1)	2 (1)	0.07	0.0127173	alcohol dehydrogenase 4 [Kluyveromyces marxianus DMKU3-1042]
864	gi|574144105|dbj|BAO41894.1|	27	83143	6 (3)	4 (3)	0.12	0.0218011	elongation factor G [Kluyveromyces marxianus DMKU3-1042]
865	gi|574140000|dbj|BAO37795.1|	26	44133	6 (1)	3 (1)	0.07	0.0127173	actin-related protein 2 [Kluyveromyces marxianus DMKU3-1042]
866	gi|574144745|dbj|BAO42533.1|	26	21472	2 (1)	1 (1)	0.16	0.0290682	40S ribosomal protein S7-A [Kluyveromyces marxianus DMKU3-1042]
867	gi|574144725|dbj|BAO42513.1|	26	92512	6 (2)	5 (2)	0.07	0.0127173	mitochondrial escape protein 2 [Kluyveromyces marxianus DMKU3-1042]
868	gi|574141378|dbj|BAO39172.1|	26	58716	2 (2)	1 (1)	0.06	0.0109006	signal recognition particle subunit SRP54 [Kluyveromyces marxianus DMKU3-1042]
869	gi|574144136|dbj|BAO41925.1|	26	99923	5 (1)	4 (1)	0.03	0.00545028	leucyl-tRNA synthetase [Kluyveromyces marxianus DMKU3-1042]
870	gi|574143154|dbj|BAO40945.1|	25	193799	4 (2)	4 (2)	0.03	0.00545028	rRNA biogenesis protein RRP5 [Kluyveromyces marxianus DMKU3-1042]
871	gi|574141968|dbj|BAO39761.1|	25	48830	5 (2)	3 (2)	0.14	0.0254347	26S protease subunit RPT4 [Kluyveromyces marxianus DMKU3-1042]
872	gi|574140215|dbj|BAO38010.1|	25	48147	5 (1)	5 (1)	0.07	0.0127173	rRNA-processing protein EBP2 [Kluyveromyces marxianus DMKU3-1042]
873	gi|574142410|dbj|BAO40202.1|	25	43730	2 (1)	2 (1)	0.08	0.0145341	ferrochelatase [Kluyveromyces marxianus DMKU3-1042]
874	gi|574143851|dbj|BAO41641.1|	25	146817	2 (1)	2 (1)	0.02	0.00363352	nucleoporin NUP145 [Kluyveromyces marxianus DMKU3-1042]
875	gi|574140412|dbj|BAO38207.1|	25	39676	2 (2)	1 (1)	0.08	0.0145341	ubiquitin domain-containing protein DSK2 [Kluyveromyces marxianus DMKU3-1042]
876	gi|574144320|dbj|BAO42109.1|	24	59299	4 (1)	2 (1)	0.06	0.0109006	D-arabinono-1 [Kluyveromyces marxianus DMKU3-1042]
877	gi|574141284|dbj|BAO39078.1|	24	50212	1 (1)	1 (1)	0.07	0.0127173	alkylphosphocholine resistance protein LEM3 [Kluyveromyces marxianus DMKU3-1042]
878	gi|574142672|dbj|BAO40464.1|	24	39946	1 (1)	1 (1)	0.08	0.0145341	v-type proton ATPase subunit d [Kluyveromyces marxianus DMKU3-1042]
879	gi|574140105|dbj|BAO37900.1|	24	112951	4 (2)	4 (2)	0.06	0.0109006	exoribonuclease II [Kluyveromyces marxianus DMKU3-1042]
880	gi|574142799|dbj|BAO40591.1|	24	371488	18 (2)	15 (2)	0.02	0.00363352	probable E3 ubiquitin-protein ligase TOM1 [Kluyveromyces marxianus DMKU3-1042]
881	gi|574141059|dbj|BAO38853.1|	23	18331	2 (1)	2 (1)	0.18	0.0327017	37S ribosomal protein S12 [Kluyveromyces marxianus DMKU3-1042]
882	gi|574142695|dbj|BAO40487.1|	23	143769	9 (1)	6 (1)	0.02	0.00363352	antiviral helicase SKI2 [Kluyveromyces marxianus DMKU3-1042]
883	gi|574140712|dbj|BAO38506.1|	23	86647	4 (1)	3 (1)	0.04	0.00726705	mannosyl-oligosaccharide glucosidase [Kluyveromyces marxianus DMKU3-1042]
884	gi|574144762|dbj|BAO42550.1|	23	80199	4 (1)	2 (1)	0.04	0.00726705	meiotic sister-chromatid recombination protein 6 [Kluyveromyces marxianus DMKU3-1042]
885	gi|574142490|dbj|BAO40282.1|	23	88759	3 (1)	3 (1)	0.04	0.00726705	elongator complex protein 2 [Kluyveromyces marxianus DMKU3-1042]
886	gi|574143233|dbj|BAO41024.1|	23	26131	2 (1)	2 (1)	0.13	0.0236179	uncharacterized protein YER010C [Kluyveromyces marxianus DMKU3-1042]
887	gi|574140634|dbj|BAO38429.1|	23	83384	3 (1)	3 (1)	0.04	0.00726705	aspS_bact [Kluyveromyces marxianus DMKU3-1042]
888	gi|574139881|dbj|BAO37676.1|	23	54727	1 (1)	1 (1)	0.06	0.0109006	RNA-binding protein SRO9 [Kluyveromyces marxianus DMKU3-1042]
889	gi|574140202|dbj|BAO37997.1|	23	30111	1 (1)	1 (1)	0.11	0.0199844	autophagy-related protein 27 [Kluyveromyces marxianus DMKU3-1042]
890	gi|574140449|dbj|BAO38244.1|	23	22711	1 (1)	1 (1)	0.15	0.0272514	synaptobrevin homolog YKT6 [Kluyveromyces marxianus DMKU3-1042]
891	gi|574140778|dbj|BAO38572.1|	23	51866	1 (1)	1 (1)	0.06	0.0109006	dolichyl-diphosphooligosaccharide--protein glycosyltransferase subunit 1 [Kluyveromyces marxianus DMKU3-1042]
892	gi|574142489|dbj|BAO40281.1|	23	87718	1 (1)	1 (1)	0.04	0.00726705	dolichyl-phosphate-mannose--protein mannosyltransferase 6 [Kluyveromyces marxianus DMKU3-1042]
893	gi|574142897|dbj|BAO40688.1|	23	47297	1 (1)	1 (1)	0.07	0.0127173	metacaspase-1 [Kluyveromyces marxianus DMKU3-1042]
894	gi|574143950|dbj|BAO41740.1|	23	33480	1 (1)	1 (1)	0.1	0.0181676	la protein homolog [Kluyveromyces marxianus DMKU3-1042]
895	gi|574144000|dbj|BAO41790.1|	23	40421	1 (1)	1 (1)	0.08	0.0145341	serine/threonine-protein phosphatase PP2A-1 catalytic subunit [Kluyveromyces marxianus DMKU3-1042]
896	gi|574144160|dbj|BAO41949.1|	23	32667	1 (1)	1 (1)	0.1	0.0181676	uncharacterized protein YJR111C [Kluyveromyces marxianus DMKU3-1042]
897	gi|574144249|dbj|BAO42038.1|	23	13966	2 (1)	1 (1)	0.24	0.0436023	60S ribosomal protein L34-B [Kluyveromyces marxianus DMKU3-1042]
898	gi|574143133|dbj|BAO40924.1|	23	23269	2 (1)	1 (1)	0.14	0.0254347	3,4-dihydroxy-2-butanone 4-phosphate synthase [Kluyveromyces marxianus DMKU3-1042]
899	gi|574142887|dbj|BAO40678.1|	23	34984	1 (1)	1 (1)	0.09	0.0163509	arginase [Kluyveromyces marxianus DMKU3-1042]
900	gi|1350751|sp|P48536.2|RL39_KLUMA	23	6249	2 (2)	1 (1)	0.58	0.105372	RecName: Full=60S ribosomal protein L39; AltName: Full=L46
901	gi|574143692|dbj|BAO41482.1|	23	99581	5 (1)	4 (1)	0.03	0.00545028	heat shock protein 70 homolog LHS1 [Kluyveromyces marxianus DMKU3-1042]
902	gi|574143783|dbj|BAO41573.1|	23	67433	2 (1)	2 (1)	0.05	0.00908381	bifunctional protein RIB2 [Kluyveromyces marxianus DMKU3-1042]
903	gi|574144314|dbj|BAO42103.1|	23	6778	1 (1)	1 (1)	0.53	0.0962884	H/ACA ribonucleoprotein complex subunit 3 [Kluyveromyces marxianus DMKU3-1042]
904	gi|574141971|dbj|BAO39764.1|	23	37540	3 (1)	3 (1)	0.09	0.0163509	26S proteasome regulatory subunit RPN8 [Kluyveromyces marxianus DMKU3-1042]
905	gi|574142254|dbj|BAO40046.1|	23	244926	11 (1)	4 (1)	0.01	0.00181676	general negative regulator of transcription subunit 1 [Kluyveromyces marxianus DMKU3-1042]
906	gi|574142108|dbj|BAO39901.1|	23	32957	2 (1)	2 (1)	0.1	0.0181676	tRNA (guanine-N(7)-)-methyltransferase [Kluyveromyces marxianus DMKU3-1042]
907	gi|574140165|dbj|BAO37960.1|	23	15210	2 (1)	1 (1)	0.22	0.0399688	UPF0041 protein FMP43 [Kluyveromyces marxianus DMKU3-1042]
908	gi|574144915|dbj|BAO42703.1|	22	24265	1 (1)	1 (1)	0.14	0.0254347	eukaryotic translation initiation factor 4E [Kluyveromyces marxianus DMKU3-1042]
909	gi|574140012|dbj|BAO37807.1|	22	133864	7 (1)	3 (1)	0.02	0.00363352	oxysterol-binding protein homolog 1 [Kluyveromyces marxianus DMKU3-1042]
910	gi|574140697|dbj|BAO38491.1|	22	54300	1 (1)	1 (1)	0.06	0.0109006	cytochrome c oxidase assembly protein COX15 [Kluyveromyces marxianus DMKU3-1042]
911	gi|574141735|dbj|BAO39528.1|	22	85412	4 (1)	3 (1)	0.04	0.00726705	dolichyl-phosphate-mannose--protein mannosyltransferase 2 [Kluyveromyces marxianus DMKU3-1042]
912	gi|574142562|dbj|BAO40354.1|	22	21087	1 (1)	1 (1)	0.16	0.0290682	coatomer subunit zeta [Kluyveromyces marxianus DMKU3-1042]
913	gi|574144209|dbj|BAO41998.1|	22	47934	1 (1)	1 (1)	0.07	0.0127173	methionine aminopeptidase 2 [Kluyveromyces marxianus DMKU3-1042]
914	gi|574142466|dbj|BAO40258.1|	22	59853	3 (1)	3 (1)	0.05	0.00908381	T-complex protein 1 subunit eta [Kluyveromyces marxianus DMKU3-1042]
915	gi|574141560|dbj|BAO39353.1|	22	121083	5 (1)	4 (1)	0.03	0.00545028	serine/threonine-protein kinase STE20 [Kluyveromyces marxianus DMKU3-1042]
916	gi|1777443884|gb|QGN17534.1|	22	80228	2 (1)	2 (1)	0.04	0.00726705	PNGaseA super family [Kluyveromyces marxianus]
917	gi|574141469|dbj|BAO39263.1|	22	28112	1 (1)	1 (1)	0.12	0.0218011	transcription initiation factor TFIID subunit 14 [Kluyveromyces marxianus DMKU3-1042]
918	gi|574140455|dbj|BAO38250.1|	22	41991	2 (1)	2 (1)	0.08	0.0145341	protein phosphatase 1 regulatory subunit SDS22 [Kluyveromyces marxianus DMKU3-1042]
919	gi|574140994|dbj|BAO38788.1|	22	96213	2 (1)	2 (1)	0.03	0.00545028	N-terminal acetyltransferase A complex subunit NAT1 [Kluyveromyces marxianus DMKU3-1042]
920	gi|574141276|dbj|BAO39070.1|	21	55072	3 (1)	3 (1)	0.06	0.0109006	sporulation-specific chitinase 2 [Kluyveromyces marxianus DMKU3-1042]
921	gi|574141870|dbj|BAO39663.1|	21	60107	1 (1)	1 (1)	0.05	0.00908381	dentin matrix acidic phosphoprotein 1 [Kluyveromyces marxianus DMKU3-1042]
922	gi|693900356|dbj|BAP69461.1|	21	34696	2 (1)	2 (1)	0.1	0.0181676	GTP-binding protein GTR1 [Kluyveromyces marxianus]
923	gi|332594835|emb|CCA89251.1|	21	79981	8 (2)	5 (2)	0.08	0.0145341	transmembrane actin-binding protein involved in membrane cytoskeleton assembly and cell polarization [Kluyveromyces marxianus]
924	gi|574142691|dbj|BAO40483.1|	21	24016	1 (1)	1 (1)	0.14	0.0254347	endoplasmic reticulum transmembrane protein 3 [Kluyveromyces marxianus DMKU3-1042]
925	gi|574141159|dbj|BAO38953.1|	20	13678	2 (1)	2 (1)	0.25	0.045419	60S ribosomal protein L22-A [Kluyveromyces marxianus DMKU3-1042]
926	gi|574142912|dbj|BAO40703.1|	20	67054	3 (1)	2 (1)	0.05	0.00908381	thiamine transporter THI72 [Kluyveromyces marxianus DMKU3-1042]
927	gi|574143622|dbj|BAO41412.1|	20	31043	2 (1)	1 (1)	0.11	0.0199844	HMG-box containing protein [Kluyveromyces marxianus DMKU3-1042]
928	gi|574144418|dbj|BAO42207.1|	20	106046	3 (1)	3 (1)	0.03	0.00545028	c-1-tetrahydrofolate synthase [Kluyveromyces marxianus DMKU3-1042]
929	gi|574140192|dbj|BAO37987.1|	20	21153	2 (1)	2 (1)	0.16	0.0290682	presequence translocated-associated motor subunit PAM17 [Kluyveromyces marxianus DMKU3-1042]
930	gi|574140505|dbj|BAO38300.1|	19	151890	5 (1)	5 (1)	0.02	0.00363352	bile pigment transporter 1 [Kluyveromyces marxianus DMKU3-1042]
931	gi|574140151|dbj|BAO37946.1|	19	30125	2 (2)	2 (2)	0.23	0.0417855	THO complex subunit THP2 [Kluyveromyces marxianus DMKU3-1042]
932	gi|574144297|dbj|BAO42086.1|	19	70387	5 (1)	5 (1)	0.05	0.00908381	something about silencing protein 10 [Kluyveromyces marxianus DMKU3-1042]
933	gi|574143966|dbj|BAO41756.1|	19	94701	1 (1)	1 (1)	0.03	0.00545028	uncharacterized transporter YNR013C [Kluyveromyces marxianus DMKU3-1042]
934	gi|574142539|dbj|BAO40331.1|	19	25457	1 (1)	1 (1)	0.13	0.0236179	pheromone receptor transcription factor [Kluyveromyces marxianus DMKU3-1042]
935	gi|574142147|dbj|BAO39940.1|	19	110981	1 (1)	1 (1)	0.03	0.00545028	mRNA transport regulator MTR10 [Kluyveromyces marxianus DMKU3-1042]
936	gi|574143791|dbj|BAO41581.1|	19	15210	2 (1)	2 (1)	0.22	0.0399688	transcription initiation factor TFIID subunit 9 [Kluyveromyces marxianus DMKU3-1042]
937	gi|574144549|dbj|BAO42337.1|	19	59538	2 (1)	2 (1)	0.06	0.0109006	phosphoacetylglucosamine mutase [Kluyveromyces marxianus DMKU3-1042]
938	gi|574144397|dbj|BAO42186.1|	19	72427	1 (1)	1 (1)	0.05	0.00908381	probable NADPH reductase TAH18 [Kluyveromyces marxianus DMKU3-1042]
939	gi|574144468|dbj|BAO42257.1|	18	41690	1 (1)	1 (1)	0.08	0.0145341	chromatin modification-related protein EAF3 [Kluyveromyces marxianus DMKU3-1042]
940	gi|574144575|dbj|BAO42363.1|	18	12173	1 (1)	1 (1)	0.28	0.0508693	FK506-binding protein 1 [Kluyveromyces marxianus DMKU3-1042]
941	gi|574143793|dbj|BAO41583.1|	18	43492	5 (1)	3 (1)	0.08	0.0145341	ran GTPase-activating protein 1 [Kluyveromyces marxianus DMKU3-1042]
942	gi|574140125|dbj|BAO37920.1|	18	58891	4 (1)	3 (1)	0.06	0.0109006	cytochrome P450-DIT2 [Kluyveromyces marxianus DMKU3-1042]
943	gi|574144017|dbj|BAO41807.1|	18	57532	5 (1)	3 (1)	0.06	0.0109006	T-complex protein 1 subunit delta [Kluyveromyces marxianus DMKU3-1042]
944	gi|574140418|dbj|BAO38213.1|	18	22066	4 (2)	2 (1)	0.15	0.0272514	protein TMA23 [Kluyveromyces marxianus DMKU3-1042]
945	gi|574140325|dbj|BAO38120.1|	18	62093	3 (2)	2 (1)	0.05	0.00908381	serine palmitoyltransferase 1 [Kluyveromyces marxianus DMKU3-1042]
946	gi|574143431|dbj|BAO41222.1|	18	72639	3 (2)	2 (1)	0.09	0.0163509	protein SLY1 [Kluyveromyces marxianus DMKU3-1042]
947	gi|574142801|dbj|BAO40593.1|	18	69559	2 (2)	2 (2)	0.1	0.0181676	nucleoporin NDC1 [Kluyveromyces marxianus DMKU3-1042]
948	gi|574142545|dbj|BAO40337.1|	18	26327	2 (1)	2 (1)	0.13	0.0236179	superoxide dismutase 1 copper chaperone [Kluyveromyces marxianus DMKU3-1042]
949	gi|574141093|dbj|BAO38887.1|	18	88575	6 (2)	6 (2)	0.08	0.0145341	ubiquitin carboxyl-terminal hydrolase 3 [Kluyveromyces marxianus DMKU3-1042]
950	gi|574142601|dbj|BAO40393.1|	18	47246	2 (1)	2 (1)	0.07	0.0127173	protein MAK11 [Kluyveromyces marxianus DMKU3-1042]
951	gi|574141943|dbj|BAO39736.1|	17	14502	4 (1)	2 (1)	0.23	0.0417855	protein FYV4 [Kluyveromyces marxianus DMKU3-1042]
952	gi|693900468|dbj|BAP69573.1|	17	74627	2 (1)	2 (1)	0.04	0.00726705	hypothetical protein KMAR_10365 [Kluyveromyces marxianus]
953	gi|574144022|dbj|BAO41812.1|	17	40614	2 (2)	2 (2)	0.17	0.0308849	uncharacterized protein YDL144C [Kluyveromyces marxianus DMKU3-1042]
954	gi|574142375|dbj|BAO40167.1|	16	13561	6 (1)	5 (1)	0.25	0.045419	54S ribosomal protein L34 [Kluyveromyces marxianus DMKU3-1042]
955	gi|574141172|dbj|BAO38966.1|	16	72771	2 (1)	2 (1)	0.05	0.00908381	U3 small nucleolar RNA-associated protein 8 [Kluyveromyces marxianus DMKU3-1042]
956	gi|574143113|dbj|BAO40904.1|	16	105793	1 (1)	1 (1)	0.03	0.00545028	GPI ethanolamine phosphate transferase 1 [Kluyveromyces marxianus DMKU3-1042]
957	gi|574141196|dbj|BAO38990.1|	16	41763	2 (1)	2 (1)	0.08	0.0145341	peroxisomal targeting signal 2 receptor [Kluyveromyces marxianus DMKU3-1042]
958	gi|574143025|dbj|BAO40816.1|	16	63435	3 (1)	3 (1)	0.05	0.00908381	FACT complex subunit POB3 [Kluyveromyces marxianus DMKU3-1042]
959	gi|574141451|dbj|BAO39245.1|	16	50447	2 (1)	2 (1)	0.07	0.0127173	transcriptional modulator WTM2 [Kluyveromyces marxianus DMKU3-1042]
960	gi|574139873|dbj|BAO37668.1|	16	15169	2 (1)	2 (1)	0.22	0.0399688	FK506-binding protein 2 [Kluyveromyces marxianus DMKU3-1042]
961	gi|574140774|dbj|BAO38568.1|	16	87550	2 (1)	2 (1)	0.04	0.00726705	dynamin-related protein DNM1 [Kluyveromyces marxianus DMKU3-1042]
962	gi|1777443135|gb|QGN16785.1|	16	81810	5 (1)	5 (1)	0.04	0.00726705	putative mitochondrial translation system component PET127 [Kluyveromyces marxianus]
963	gi|574141811|dbj|BAO39604.1|	16	138837	4 (1)	4 (1)	0.02	0.00363352	protein SPA2 [Kluyveromyces marxianus DMKU3-1042]
964	gi|574143006|dbj|BAO40797.1|	16	45128	4 (1)	3 (1)	0.07	0.0127173	26S protease regulatory subunit 8 homolog [Kluyveromyces marxianus DMKU3-1042]
965	gi|574143555|dbj|BAO41345.1|	16	62762	2 (1)	2 (1)	0.05	0.00908381	KNR4/SMI1 homolog [Kluyveromyces marxianus DMKU3-1042]
966	gi|574141316|dbj|BAO39110.1|	16	17172	1 (1)	1 (1)	0.2	0.0363352	37S ribosomal protein S8 [Kluyveromyces marxianus DMKU3-1042]
967	gi|574141974|dbj|BAO39767.1|	16	12421	1 (1)	1 (1)	0.28	0.0508693	tubulin-specific chaperone A [Kluyveromyces marxianus DMKU3-1042]
968	gi|574140755|dbj|BAO38549.1|	16	8864	1 (1)	1 (1)	0.39	0.0708537	ribosomal protein S27 [Kluyveromyces marxianus DMKU3-1042]
969	gi|574141175|dbj|BAO38969.1|	16	17786	2 (1)	2 (1)	0.19	0.0345185	ribosomal_S18 super family [Kluyveromyces marxianus DMKU3-1042]
970	gi|574143878|dbj|BAO41668.1|	16	121274	6 (1)	5 (1)	0.03	0.00545028	DNA repair protein RAD1 [Kluyveromyces marxianus DMKU3-1042]
971	gi|574140349|dbj|BAO38144.1|	15	38717	2 (1)	2 (1)	0.09	0.0163509	probable quinone oxidoreductase [Kluyveromyces marxianus DMKU3-1042]
972	gi|574140682|dbj|BAO38476.1|	15	35188	1 (1)	1 (1)	0.09	0.0163509	altered inheritance rate of mitochondria protein 25 [Kluyveromyces marxianus DMKU3-1042]
973	gi|9651716|gb|AAF91238.1|AF225206_4	15	24938	1 (1)	1 (1)	0.13	0.0236179	RNA polymerase subunit [Kluyveromyces marxianus]
974	gi|574143548|dbj|BAO41338.1|	15	25875	7 (1)	2 (1)	0.13	0.0236179	uncharacterized protein YGR235C [Kluyveromyces marxianus DMKU3-1042]
975	gi|574143371|dbj|BAO41162.1|	15	41679	1 (1)	1 (1)	0.08	0.0145341	UPF0661 TPR repeat-containing protein YDR161W [Kluyveromyces marxianus DMKU3-1042]
976	gi|574141951|dbj|BAO39744.1|	15	33574	1 (1)	1 (1)	0.1	0.0181676	putative thiosulfate sulfurtransferase [Kluyveromyces marxianus DMKU3-1042]
977	gi|574142109|dbj|BAO39902.1|	15	75039	2 (1)	2 (1)	0.04	0.00726705	sugar transporter STL1 [Kluyveromyces marxianus DMKU3-1042]
978	gi|574143289|dbj|BAO41080.1|	15	37767	3 (1)	3 (1)	0.09	0.0163509	DNA-directed RNA polymerases I and III subunit RPAC1 [Kluyveromyces marxianus DMKU3-1042]
979	gi|574143056|dbj|BAO40847.1|	15	63566	4 (1)	3 (1)	0.05	0.00908381	putative 6-phosphofructo-2-kinase/fructose-2 [Kluyveromyces marxianus DMKU3-1042]
980	gi|574140522|dbj|BAO38317.1|	15	60269	4 (1)	4 (1)	0.05	0.00908381	external NADH-ubiquinone oxidoreductase 1 [Kluyveromyces marxianus DMKU3-1042]
981	gi|574142497|dbj|BAO40289.1|	15	33370	3 (1)	2 (1)	0.1	0.0181676	37S ribosomal protein MRP1 [Kluyveromyces marxianus DMKU3-1042]
982	gi|693903867|dbj|BAP72719.1|	15	71405	4 (1)	4 (1)	0.05	0.00908381	J protein JJJ1 [Kluyveromyces marxianus]
983	gi|574140923|dbj|BAO38717.1|	14	55892	4 (1)	4 (1)	0.06	0.0109006	aromatic amino acid aminotransferase 1 [Kluyveromyces marxianus DMKU3-1042]
984	gi|574140070|dbj|BAO37865.1|	14	31604	2 (1)	2 (1)	0.11	0.0199844	siroheme biosynthesis protein MET8 [Kluyveromyces marxianus DMKU3-1042]
985	gi|574143389|dbj|BAO41180.1|	14	57285	3 (1)	2 (1)	0.06	0.0109006	hsp90 co-chaperone Cdc37 [Kluyveromyces marxianus DMKU3-1042]
986	gi|574143298|dbj|BAO41089.1|	14	37716	1 (1)	1 (1)	0.09	0.0163509	uncharacterized TLC domain-containing protein YPR114W [Kluyveromyces marxianus DMKU3-1042]
987	gi|574143241|dbj|BAO41032.1|	14	58661	1 (1)	1 (1)	0.06	0.0109006	nuclear GTP-binding protein NUG1 [Kluyveromyces marxianus DMKU3-1042]
988	gi|574142442|dbj|BAO40234.1|	13	62603	1 (1)	1 (1)	0.05	0.00908381	seventh homolog of septin 1 [Kluyveromyces marxianus DMKU3-1042]
989	gi|574144469|dbj|BAO42258.1|	13	54745	2 (1)	2 (1)	0.06	0.0109006	casein kinase I homolog 3 [Kluyveromyces marxianus DMKU3-1042]
990	gi|574144558|dbj|BAO42346.1|	13	123430	3 (1)	3 (1)	0.03	0.00545028	UPF0507 protein KLLA0D01133g [Kluyveromyces marxianus DMKU3-1042]
						550.43	100

## Sheet: 120h pellet YNL-1 
		Score	Mass	Matches	Sequences	emPAI	emPAI%
1	gi|574144278|dbj|BAO42067.1|	5399	207389	73 (62)	35 (34)	0.93	0.17353	fatty acid synthase subunit alpha [Kluyveromyces marxianus DMKU3-1042]
2	gi|574143936|dbj|BAO41726.1|	5356	54118	47 (45)	14 (14)	2.66	0.496333	ATP synthase subunit beta [Kluyveromyces marxianus DMKU3-1042]
3.1	gi|574144199|dbj|BAO41988.1|	5283	59082	83 (68)	26 (23)	4.09	0.763159	ATP synthase subunit alpha [Kluyveromyces marxianus DMKU3-1042]
3.2	gi|1255181039|ref|XP_022674499.1|	53	132290	14 (5)	5 (4)	0.13	0.0242569	hypothetical protein KLMA_20163 [Kluyveromyces marxianus DMKU3-1042]
4.1	gi|116247787|sp|P84998.1|G3P1_KLUMA	4953	35231	76 (70)	17 (17)	15.31	2.85672	RecName: Full=Glyceraldehyde-3-phosphate dehydrogenase 1; Short=GAPDH 1
4.2	gi|1065098589|gb|AOP17588.1|	2888	35502	55 (48)	12 (11)	3.17	0.591495	glyceraldehyde-3-phosphate dehydrogenase [Kluyveromyces marxianus]
5	gi|574140946|dbj|BAO38740.1|	4893	60959	69 (57)	28 (24)	4.67	0.871382	heat shock protein 60 [Kluyveromyces marxianus DMKU3-1042]
6	gi|574143351|dbj|BAO41142.1|	4260	58927	47 (42)	16 (15)	1.66	0.309742	inositol-3-phosphate synthase [Kluyveromyces marxianus DMKU3-1042]
7	gi|574144871|dbj|BAO42659.1|	4080	86343	55 (45)	26 (25)	2.29	0.427295	5-methyltetrahydropteroyltriglutamate homocysteine methyltransferase [Kluyveromyces marxianus DMKU3-1042]
8	gi|574140289|dbj|BAO38084.1|	3843	46773	55 (46)	20 (19)	4.51	0.841528	enolase [Kluyveromyces marxianus DMKU3-1042]
9	gi|574142221|dbj|BAO40014.1|	3773	60414	34 (32)	17 (15)	1.6	0.298546	phosphoenolpyruvate carboxykinase [ATP] [Kluyveromyces marxianus DMKU3-1042]
10	gi|693900545|dbj|BAP69650.1|	3712	97913	50 (44)	18 (17)	1.06	0.197787	plasma membrane ATPase [Kluyveromyces marxianus]
11	gi|173309|gb|AAA35267.1|	3700	61862	48 (42)	19 (18)	2.65	0.494468	pyruvate decarboxylase [Kluyveromyces marxianus]
12	gi|574141435|dbj|BAO39229.1|	3594	11193	34 (28)	7 (7)	23.96	4.47073	12 kDa heat shock protein [Kluyveromyces marxianus DMKU3-1042]
13	gi|574142856|dbj|BAO40648.1|	3568	41661	52 (40)	14 (12)	2.96	0.552311	alcohol dehydrogenase [Kluyveromyces marxianus DMKU3-1042]
14	gi|574144832|dbj|BAO42620.1|	3505	49895	49 (42)	20 (18)	3.08	0.574702	elongation factor 1-alpha [Kluyveromyces marxianus DMKU3-1042]
15	gi|574143921|dbj|BAO41711.1|	3504	52863	43 (39)	19 (19)	4.12	0.768757	dihydrolipoyl dehydrogenase [Kluyveromyces marxianus DMKU3-1042]
16	gi|574142758|dbj|BAO40550.1|	3485	227902	53 (45)	30 (26)	0.69	0.128748	fatty acid synthase subunit beta [Kluyveromyces marxianus DMKU3-1042]
17	gi|574144042|dbj|BAO41832.1|	3451	115136	44 (35)	25 (23)	1.07	0.199653	2-oxoglutarate dehydrogenase E1 component [Kluyveromyces marxianus DMKU3-1042]
18.1	gi|574144890|dbj|BAO42678.1|	3428	70036	38 (35)	21 (20)	2.45	0.457149	heat shock protein SSA3 [Kluyveromyces marxianus DMKU3-1042]
18.2	gi|1255181595|ref|XP_022674782.1|	1805	69634	23 (19)	16 (14)	1	0.186592	heat shock protein SSA2 [Kluyveromyces marxianus DMKU3-1042]
19.1	gi|574140080|dbj|BAO37875.1|	3310	128780	45 (38)	28 (25)	1.07	0.199653	pyruvate carboxylase 2 [Kluyveromyces marxianus DMKU3-1042]
19.2	gi|1255187217|ref|XP_022677593.1|	49	59981	9 (4)	6 (2)	0.11	0.0205251	lysyl-tRNA synthetase [Kluyveromyces marxianus DMKU3-1042]
20	gi|574142189|dbj|BAO39982.1|	3102	49162	37 (35)	15 (14)	2.22	0.414233	adenosylhomocysteinase [Kluyveromyces marxianus DMKU3-1042]
21	gi|693901080|dbj|BAP70103.1|	3008	27480	33 (29)	9 (8)	6.83	1.27442	phosphoglycerate mutase 1 [Kluyveromyces marxianus]
22.1	gi|1777440650|gb|QGN14300.1|	3001	53640	35 (32)	14 (14)	1.6	0.298546	citrate synthase [Kluyveromyces marxianus]
22.2	gi|1255180933|ref|XP_022674444.1|	2929	53234	40 (32)	16 (14)	1.61	0.300412	citrate synthase [Kluyveromyces marxianus DMKU3-1042]
23.1	gi|33339344|gb|AAQ14286.1|AF261759_1	2938	39748	39 (34)	12 (12)	2.89	0.53925	alcohol dehydrogenase precursor [Kluyveromyces marxianus]
23.2	gi|1255183939|ref|XP_022675953.1|	2867	37086	39 (36)	13 (13)	2.61	0.487004	alcohol dehydrogenase 1 [Kluyveromyces marxianus DMKU3-1042]
23.3	gi|259667030|emb|CBG10785.1|	2545	37135	37 (34)	13 (13)	2.6	0.485138	unnamed protein product [Kluyveromyces marxianus]
23.4	gi|121308864|dbj|BAF43529.1|	1949	40407	25 (20)	8 (7)	1.38	0.257496	alcohol dehydrogenase IV [Kluyveromyces marxianus]
23.5	gi|12229579|sp|Q9P4C2.3|ADH2_KLUMA	995	36945	18 (12)	10 (8)	1.36	0.253764	RecName: Full=Alcohol dehydrogenase 2; AltName: Full=Alcohol dehydrogenase II
24	gi|574143720|dbj|BAO41510.1|	2810	54770	29 (26)	10 (10)	1.4	0.261228	pyruvate kinase [Kluyveromyces marxianus DMKU3-1042]
25	gi|574141814|dbj|BAO39607.1|	2776	85008	36 (32)	16 (16)	0.98	0.18286	aconitate hydratase [Kluyveromyces marxianus DMKU3-1042]
26	gi|574144502|dbj|BAO42291.1|	2774	58889	28 (27)	15 (14)	1.26	0.235105	probable 2-methylcitrate dehydratase [Kluyveromyces marxianus DMKU3-1042]
27.1	gi|574142875|dbj|BAO40666.1|	2728	56546	31 (28)	13 (13)	1.93	0.360122	potassium-activated aldehyde dehydrogenase [Kluyveromyces marxianus DMKU3-1042]
27.2	gi|1255180521|ref|XP_022674253.1|	941	54978	16 (13)	12 (10)	0.79	0.147407	magnesium-activated aldehyde dehydrogenase [Kluyveromyces marxianus DMKU3-1042]
27.3	gi|1255184523|ref|XP_022676249.1|	439	56152	6 (5)	4 (3)	0.26	0.0485138	aldehyde dehydrogenase 5 [Kluyveromyces marxianus DMKU3-1042]
28	gi|574144510|dbj|BAO42299.1|	2303	35644	36 (30)	11 (10)	2.47	0.460881	sphingolipid long chain base-responsive protein LSP1 [Kluyveromyces marxianus DMKU3-1042]
29	gi|574143926|dbj|BAO41716.1|	2257	39995	31 (24)	13 (11)	2.57	0.47954	NADPH-dependent methylglyoxal reductase GRE2 [Kluyveromyces marxianus DMKU3-1042]
30	gi|574141246|dbj|BAO39040.1|	2243	93293	34 (28)	20 (17)	0.93	0.17353	elongation factor 2 [Kluyveromyces marxianus DMKU3-1042]
31	gi|574140539|dbj|BAO38334.1|	2196	69395	28 (27)	12 (12)	1.41	0.263094	heat shock protein SSC1 [Kluyveromyces marxianus DMKU3-1042]
32	gi|574140367|dbj|BAO38162.1|	2190	44418	25 (23)	13 (13)	2.15	0.401172	phosphoglycerate kinase [Kluyveromyces marxianus DMKU3-1042]
33.1	gi|574140920|dbj|BAO38714.1|	2182	103377	40 (31)	22 (17)	1.11	0.207117	glycogen phosphorylase [Kluyveromyces marxianus DMKU3-1042]
33.2	gi|1255182299|ref|XP_022675142.1|	194	54384	5 (3)	3 (2)	0.12	0.022391	adenosylmethionine-8-amino-7-oxononanoate aminotransferase [Kluyveromyces marxianus DMKU3-1042]
34.1	gi|574142357|dbj|BAO40149.1|	2178	26979	29 (25)	12 (11)	4.75	0.88631	triosephosphate isomerase [Kluyveromyces marxianus DMKU3-1042]
34.2	gi|259657355|emb|CBG02056.1|	1848	26922	23 (19)	12 (11)	4.75	0.88631	unnamed protein product [Kluyveromyces marxianus]
35	gi|574143744|dbj|BAO41534.1|	2145	62753	28 (23)	16 (14)	1.04	0.194055	malate synthase 1 [Kluyveromyces marxianus DMKU3-1042]
36	gi|574143953|dbj|BAO41743.1|	2107	38468	29 (25)	6 (6)	1.69	0.31534	fructose-1,6-bisphosphatas [Kluyveromyces marxianus DMKU3-1042]
37	gi|574140106|dbj|BAO37901.1|	2101	57489	30 (25)	15 (13)	1.3	0.242569	rotenone-insensitive NADH-ubiquinone oxidoreductase [Kluyveromyces marxianus DMKU3-1042]
38.1	gi|574142313|dbj|BAO40105.1|	2064	64954	27 (25)	14 (14)	1.2	0.22391	bifunctional purine biosynthesis protein ADE17 [Kluyveromyces marxianus DMKU3-1042]
38.2	gi|1255188761|ref|XP_022678361.1|	202	75025	4 (4)	4 (4)	0.19	0.0354524	glycyl-tRNA synthetase 1 [Kluyveromyces marxianus DMKU3-1042]
39	gi|574140007|dbj|BAO37802.1|	2030	46653	26 (23)	16 (16)	2.93	0.546713	argininosuccinate synthase [Kluyveromyces marxianus DMKU3-1042]
40	gi|574144686|dbj|BAO42474.1|	2024	29244	17 (17)	9 (9)	2.28	0.425429	mitochondrial outer membrane protein porin 1 [Kluyveromyces marxianus DMKU3-1042]
41	gi|574142620|dbj|BAO40412.1|	1951	39472	21 (18)	10 (9)	1.42	0.26496	fructose-bisphosphate aldolase [Kluyveromyces marxianus DMKU3-1042]
42	gi|574144825|dbj|BAO42613.1|	1923	73796	28 (21)	13 (12)	0.92	0.171664	transketolase [Kluyveromyces marxianus DMKU3-1042]
43	gi|574142136|dbj|BAO39929.1|	1920	36452	27 (22)	15 (14)	3.8	0.709048	transaldolase [Kluyveromyces marxianus DMKU3-1042]
44	gi|574144413|dbj|BAO42202.1|	1887	33342	31 (25)	13 (11)	4.03	0.751964	ADP,ATP carrier protein [Kluyveromyces marxianus DMKU3-1042]
45	gi|574144503|dbj|BAO42292.1|	1882	52663	30 (24)	13 (11)	1.34	0.250033	citrate synthase 3 [Kluyveromyces marxianus DMKU3-1042]
46	gi|574142711|dbj|BAO40503.1|	1864	39000	20 (18)	14 (13)	2.13	0.39744	cytochrome b-c1 complex subunit 2 [Kluyveromyces marxianus DMKU3-1042]
47	gi|764014362|dbj|BAO41419.2|	1847	145555	22 (18)	9 (7)	0.19	0.0354524	histone H4 [Kluyveromyces marxianus DMKU3-1042]
48	gi|574141007|dbj|BAO38801.1|	1825	34871	25 (23)	13 (12)	2.91	0.542981	sphingolipid long chain base-responsive protein PIL1 [Kluyveromyces marxianus DMKU3-1042]
49	gi|574142331|dbj|BAO40123.1|	1770	100311	30 (20)	21 (16)	0.67	0.125016	heat shock protein 104 [Kluyveromyces marxianus DMKU3-1042]
50	gi|574140448|dbj|BAO38243.1|	1741	64666	19 (17)	11 (9)	0.81	0.151139	cytochrome b2 [Kluyveromyces marxianus DMKU3-1042]
51	gi|574142360|dbj|BAO40152.1|	1657	21932	25 (22)	5 (5)	2.11	0.393708	heat shock protein 26 [Kluyveromyces marxianus DMKU3-1042]
52	gi|574140504|dbj|BAO38299.1|	1656	48277	16 (14)	10 (8)	1.07	0.199653	protein MET17 [Kluyveromyces marxianus DMKU3-1042]
53	gi|574144488|dbj|BAO42277.1|	1651	64082	23 (19)	14 (12)	1.01	0.188457	mitochondrial 2-methylisocitrate lyase [Kluyveromyces marxianus DMKU3-1042]
54	gi|574142133|dbj|BAO39926.1|	1649	44687	25 (22)	15 (13)	2.36	0.440356	ketol-acid reductoisomerase [Kluyveromyces marxianus DMKU3-1042]
55.1	gi|574142702|dbj|BAO40494.1|	1644	48082	28 (21)	19 (15)	1.71	0.319072	isocitrate dehydrogenase [NADP] [Kluyveromyces marxianus DMKU3-1042]
55.2	gi|1255182613|ref|XP_022675291.1|	1288	46854	22 (17)	13 (10)	1.11	0.207117	isocitrate dehydrogenase [NADP] cytoplasmic [Kluyveromyces marxianus DMKU3-1042]
56	gi|574143818|dbj|BAO41608.1|	1643	56045	23 (21)	13 (13)	1.1	0.205251	UTP--glucose-1-phosphate uridylyltransferase [Kluyveromyces marxianus DMKU3-1042]
57	gi|574141766|dbj|BAO39559.1|	1627	43676	20 (18)	15 (13)	2.22	0.414233	60S ribosomal protein L3 [Kluyveromyces marxianus DMKU3-1042]
58.1	gi|693901950|dbj|BAP70926.1|	1611	55027	22 (18)	14 (12)	1.13	0.210848	putative succinate-semialdehyde dehydrogenase C1002.12c [NADP+] [Kluyveromyces marxianus]
58.2	gi|1255182587|ref|XP_022675278.1|	1518	52793	21 (18)	13 (12)	1.2	0.22391	uncharacterized protein KLMA_30136 [Kluyveromyces marxianus DMKU3-1042]
59	gi|574142430|dbj|BAO40222.1|	1596	52696	19 (16)	11 (9)	1.34	0.250033	4-aminobutyrate aminotransferase [Kluyveromyces marxianus DMKU3-1042]
60	gi|574140640|dbj|BAO38435.1|	1578	77404	28 (21)	18 (14)	1.2	0.22391	heat shock protein homolog SSE1 [Kluyveromyces marxianus DMKU3-1042]
61	gi|574139876|dbj|BAO37671.1|	1562	58929	29 (20)	10 (10)	0.92	0.171664	protein disulfide-isomerase [Kluyveromyces marxianus DMKU3-1042]
62	gi|574141655|dbj|BAO39448.1|	1524	115475	24 (19)	15 (13)	0.44	0.0821003	elongation factor 3 [Kluyveromyces marxianus DMKU3-1042]
63	gi|574139892|dbj|BAO37687.1|	1522	87759	26 (19)	16 (12)	0.67	0.125016	histidine biosynthesis trifunctional protein [Kluyveromyces marxianus DMKU3-1042]
64	gi|693903431|dbj|BAP72283.1|	1516	62966	23 (18)	10 (9)	0.75	0.139944	dihydroxyacetone kinase 1 [Kluyveromyces marxianus]
65	gi|574142423|dbj|BAO40215.1|	1487	91783	20 (18)	14 (13)	0.58	0.108223	glutaminyl-tRNA synthetase [Kluyveromyces marxianus DMKU3-1042]
66	gi|574140590|dbj|BAO38385.1|	1470	61553	29 (26)	13 (12)	1.07	0.199653	glucose-6-phosphate isomerase [Kluyveromyces marxianus DMKU3-1042]
67	gi|574143282|dbj|BAO41073.1|	1466	62437	19 (17)	14 (13)	1.05	0.195921	catalase T [Kluyveromyces marxianus DMKU3-1042]
68	gi|574142879|dbj|BAO40670.1|	1447	49142	14 (13)	7 (7)	0.79	0.147407	(2R,3R)-2,3-butanediol dehydrogenase [Kluyveromyces marxianus DMKU3-1042]
69	gi|574144030|dbj|BAO41820.1|	1418	49187	17 (15)	7 (7)	0.68	0.126882	dihydrolipoyllysine-residue acetyltransferase component of pyruvate dehydrogenase complex [Kluyveromyces marxianus DMKU3-1042]
70	gi|574143985|dbj|BAO41775.1|	1401	91332	18 (15)	11 (9)	0.47	0.087698	cell division control protein 48 [Kluyveromyces marxianus DMKU3-1042]
71	gi|574142434|dbj|BAO40226.1|	1400	120119	18 (16)	12 (11)	0.38	0.0709048	sodium transport ATPase 5 [Kluyveromyces marxianus DMKU3-1042]
72	gi|574144154|dbj|BAO41943.1|	1394	48377	15 (14)	11 (11)	1.07	0.199653	cytochrome b-c1 complex subunit 1 [Kluyveromyces marxianus DMKU3-1042]
73	gi|764014346|dbj|BAO40605.2|	1379	15746	20 (17)	7 (6)	6.02	1.12328	40S ribosomal protein S17-B [Kluyveromyces marxianus DMKU3-1042]
74	gi|574142605|dbj|BAO40397.1|	1357	62660	22 (20)	14 (12)	0.94	0.175396	hypothetical protein KLMA_40373 [Kluyveromyces marxianus DMKU3-1042]
75	gi|574143588|dbj|BAO41378.1|	1343	102399	23 (15)	18 (13)	0.55	0.102625	c-1-tetrahydrofolate synthase [Kluyveromyces marxianus DMKU3-1042]
76.1	gi|574144110|dbj|BAO41899.1|	1343	42013	14 (13)	7 (6)	0.98	0.18286	actin [Kluyveromyces marxianus DMKU3-1042]
76.2	gi|340523026|emb|CCA95105.1|	1089	37455	13 (10)	7 (6)	0.97	0.180994	actin, partial [Kluyveromyces marxianus]
77	gi|574144551|dbj|BAO42339.1|	1335	52262	12 (12)	9 (9)	0.84	0.156737	fumarate hydratase [Kluyveromyces marxianus DMKU3-1042]
78	gi|574143998|dbj|BAO41788.1|	1313	67864	18 (15)	13 (12)	0.94	0.175396	v-type proton ATPase catalytic subunit A [Kluyveromyces marxianus DMKU3-1042]
79	gi|574140969|dbj|BAO38763.1|	1296	52174	25 (21)	14 (12)	1.22	0.227642	serine hydroxymethyltransferase [Kluyveromyces marxianus DMKU3-1042]
80	gi|574142714|dbj|BAO40506.1|	1287	29519	13 (12)	9 (9)	1.61	0.300412	40S ribosomal protein S4 [Kluyveromyces marxianus DMKU3-1042]
81	gi|2908|emb|CAA42589.1|	1268	66046	14 (13)	12 (11)	0.79	0.147407	heat shock protein [Kluyveromyces marxianus]
82	gi|574143366|dbj|BAO41157.1|	1265	39207	20 (14)	10 (9)	1.44	0.268692	aspartate-semialdehyde dehydrogenase [Kluyveromyces marxianus DMKU3-1042]
83	gi|574142211|dbj|BAO40004.1|	1251	80877	23 (13)	13 (10)	0.61	0.113821	glutamyl-tRNA synthetase [Kluyveromyces marxianus DMKU3-1042]
84	gi|574140829|dbj|BAO38623.1|	1241	25183	13 (12)	9 (8)	1.71	0.319072	adenylate kinase 1 [Kluyveromyces marxianus DMKU3-1042]
85.1	gi|764014340|dbj|BAO40237.2|	1222	96551	18 (12)	14 (10)	0.44	0.0821003	MOG interacting and ectopic P-granules protein [Kluyveromyces marxianus DMKU3-1042]
85.2	gi|693902817|dbj|BAP71728.1|	551	23722	8 (6)	6 (5)	1.2	0.22391	MOG interacting and ectopic P-granules protein [Kluyveromyces marxianus]
86	gi|693900896|dbj|BAP70001.1|	1199	20503	11 (11)	5 (5)	2.36	0.440356	hypothetical protein KLMA_10828 [Kluyveromyces marxianus]
87	gi|574142806|dbj|BAO40598.1|	1197	21589	15 (13)	3 (3)	1.06	0.197787	peroxiredoxin TSA1 [Kluyveromyces marxianus DMKU3-1042]
88	gi|574142197|dbj|BAO39990.1|	1196	57526	16 (15)	9 (9)	0.65	0.121284	cys-Gly metallodipeptidase DUG1 [Kluyveromyces marxianus DMKU3-1042]
89	gi|574141518|dbj|BAO39311.1|	1194	34312	14 (12)	10 (9)	1.52	0.283619	putative reductase 1 [Kluyveromyces marxianus DMKU3-1042]
90	gi|574142104|dbj|BAO39897.1|	1194	78558	16 (14)	10 (9)	0.57	0.106357	acetyl-coenzyme A synthetase 1 [Kluyveromyces marxianus DMKU3-1042]
91	gi|693903089|dbj|BAP72000.1|	1193	158736	21 (17)	15 (12)	0.3	0.0559775	sulfite reductase [NADPH] subunit beta [Kluyveromyces marxianus]
92	gi|574141132|dbj|BAO38926.1|	1187	32611	15 (15)	10 (10)	2.2	0.410501	NADH-cytochrome b5 reductase 2 [Kluyveromyces marxianus DMKU3-1042]
93	gi|574141601|dbj|BAO39394.1|	1179	62239	13 (11)	9 (7)	0.51	0.0951617	phosphoglucomutase-2 [Kluyveromyces marxianus DMKU3-1042]
94	gi|574143668|dbj|BAO41458.1|	1179	36067	14 (11)	8 (6)	1.02	0.190323	malate dehydrogenase [Kluyveromyces marxianus DMKU3-1042]
95	gi|574139924|dbj|BAO37719.1|	1165	38265	19 (15)	9 (7)	1.29	0.240703	putative 2-hydroxyacid dehydrogenase YNL274C [Kluyveromyces marxianus DMKU3-1042]
96	gi|574140706|dbj|BAO38500.1|	1163	58095	15 (11)	7 (7)	0.74	0.138078	acetyl-CoA hydrolase [Kluyveromyces marxianus DMKU3-1042]
97	gi|574142312|dbj|BAO40104.1|	1142	24351	17 (17)	9 (9)	4.34	0.809807	60S ribosomal protein L15-B [Kluyveromyces marxianus DMKU3-1042]
98.1	gi|574144238|dbj|BAO42027.1|	1135	61582	15 (14)	10 (9)	0.6	0.111955	isocitrate lyase [Kluyveromyces marxianus DMKU3-1042]
98.2	gi|264670897|gb|ACY72377.1|	344	16594	4 (3)	3 (3)	0.75	0.139944	isocitrate lyase, partial [Kluyveromyces marxianus]
99	gi|574140510|dbj|BAO38305.1|	1104	37421	25 (19)	11 (8)	2.01	0.375049	NAD(P)H-dependent D-xylose reductase [Kluyveromyces marxianus DMKU3-1042]
100	gi|574140592|dbj|BAO38387.1|	1086	25704	15 (9)	9 (8)	2	0.373183	ATP synthase subunit 4 [Kluyveromyces marxianus DMKU3-1042]
101	gi|764014327|dbj|BAO39410.2|	1073	35743	18 (14)	10 (7)	1.22	0.227642	guanine nucleotide-binding protein subunit beta-like [Kluyveromyces marxianus DMKU3-1042]
102	gi|574142226|dbj|BAO40019.1|	1041	32094	22 (15)	8 (4)	1.2	0.22391	probable pyridoxine biosynthesis protein SNZ3 [Kluyveromyces marxianus DMKU3-1042]
103	gi|574142224|dbj|BAO40017.1|	1040	70935	20 (16)	14 (12)	0.88	0.164201	glycerol-3-phosphate dehydrogenase [Kluyveromyces marxianus DMKU3-1042]
104	gi|574144784|dbj|BAO42572.1|	1039	90291	12 (11)	11 (10)	0.43	0.0802344	uncharacterized protein YMR031C [Kluyveromyces marxianus DMKU3-1042]
105	gi|574141323|dbj|BAO39117.1|	1011	56251	13 (12)	8 (7)	0.67	0.125016	meiotic sister chromatid recombination protein 1 [Kluyveromyces marxianus DMKU3-1042]
106	gi|574140836|dbj|BAO38630.1|	1011	45484	19 (17)	11 (11)	1.32	0.246301	pyruvate dehydrogenase E1 component subunit alpha [Kluyveromyces marxianus DMKU3-1042]
107	gi|574143364|dbj|BAO41155.1|	1009	17351	19 (15)	5 (5)	1.92	0.358256	peptidyl-prolyl cis-trans isomerase [Kluyveromyces marxianus DMKU3-1042]
108	gi|693902862|dbj|BAP71773.1|	1008	62285	14 (10)	9 (7)	0.51	0.0951617	dihydroxy-acid dehydratase [Kluyveromyces marxianus]
109	gi|574141905|dbj|BAO39698.1|	1001	97725	17 (14)	13 (12)	0.49	0.0914299	aminopeptidase 2 [Kluyveromyces marxianus DMKU3-1042]
110	gi|574141222|dbj|BAO39016.1|	996	15556	12 (11)	5 (5)	2.27	0.423563	60S ribosomal protein L27-A [Kluyveromyces marxianus DMKU3-1042]
111	gi|574143356|dbj|BAO41147.1|	989	47887	11 (8)	7 (5)	0.4	0.0746366	dihydrolipoyllysine-residue succinyltransferase component of 2-oxoglutarate dehydrogenase complex [Kluyveromyces marxianus DMKU3-1042]
112	gi|574144340|dbj|BAO42129.1|	978	64552	19 (15)	13 (11)	0.81	0.151139	asparagine synthetase [glutamine-hydrolyzing] 1 [Kluyveromyces marxianus DMKU3-1042]
113	gi|574140056|dbj|BAO37851.1|	975	47166	13 (11)	9 (9)	0.97	0.180994	elongation factor Tu [Kluyveromyces marxianus DMKU3-1042]
114	gi|574141776|dbj|BAO39569.1|	974	52853	10 (10)	7 (7)	0.62	0.115687	fumarate reductase [Kluyveromyces marxianus DMKU3-1042]
115	gi|574142393|dbj|BAO40185.1|	974	174355	19 (14)	15 (11)	0.23	0.0429161	pentafunctional AROM polypeptide [Kluyveromyces marxianus DMKU3-1042]
116	gi|764014332|dbj|BAO39889.2|	966	29635	13 (9)	9 (5)	0.7	0.130614	proteasome component C1 [Kluyveromyces marxianus DMKU3-1042]
117	gi|574141406|dbj|BAO39200.1|	964	26245	10 (10)	8 (8)	1.94	0.361988	40S ribosomal protein S3 [Kluyveromyces marxianus DMKU3-1042]
118	gi|574144662|dbj|BAO42450.1|	930	39008	9 (8)	4 (4)	0.5	0.0932958	isocitrate dehydrogenase [NAD] subunit 1 [Kluyveromyces marxianus DMKU3-1042]
119	gi|574141535|dbj|BAO39328.1|	921	113775	22 (17)	16 (13)	0.49	0.0914299	ubiquitin-activating enzyme E1 1 [Kluyveromyces marxianus DMKU3-1042]
120	gi|574144182|dbj|BAO41971.1|	916	41413	16 (13)	7 (7)	1.33	0.248167	glutamine synthetase [Kluyveromyces marxianus DMKU3-1042]
121	gi|574141067|dbj|BAO38861.1|	901	16506	11 (11)	5 (5)	2.68	0.500065	ribosomal_L18e super family [Kluyveromyces marxianus DMKU3-1042]
122	gi|693903648|dbj|BAP72500.1|	898	47894	11 (11)	7 (7)	0.95	0.177262	mannose-6-phosphate isomerase [Kluyveromyces marxianus]
123	gi|574142809|dbj|BAO40601.1|	893	17084	14 (10)	8 (8)	3.24	0.604557	40S ribosomal protein S18 [Kluyveromyces marxianus DMKU3-1042]
124	gi|574140932|dbj|BAO38726.1|	892	27379	10 (10)	6 (6)	1.23	0.229508	40S ribosomal protein S2 [Kluyveromyces marxianus DMKU3-1042]
125	gi|574143164|dbj|BAO40955.1|	887	64686	11 (10)	7 (6)	0.49	0.0914299	D-lactate dehydrogenase [cytochrome] [Kluyveromyces marxianus DMKU3-1042]
126	gi|574143884|dbj|BAO41674.1|	860	41179	9 (7)	7 (6)	0.59	0.110089	acetyl-CoA acetyltransferase [Kluyveromyces marxianus DMKU3-1042]
127	gi|1777440029|gb|QGN13679.1|	852	17820	11 (11)	8 (8)	3.75	0.699718	40S ribosomal protein S11 [Kluyveromyces marxianus]
128	gi|574141130|dbj|BAO38924.1|	852	69707	15 (12)	9 (9)	0.66	0.12315	succinate dehydrogenase [ubiquinone] flavoprotein subunit [Kluyveromyces marxianus DMKU3-1042]
129	gi|574142380|dbj|BAO40172.1|	851	45666	17 (15)	6 (6)	0.63	0.117553	putative aryl-alcohol dehydrogenase YPL088W [Kluyveromyces marxianus DMKU3-1042]
130	gi|693904392|dbj|BAP73197.1|	844	38630	10 (8)	4 (3)	0.28	0.0522456	lactoylglutathione lyase [Kluyveromyces marxianus]
131.1	gi|574141801|dbj|BAO39594.1|	835	65896	18 (12)	9 (9)	0.63	0.117553	polyadenylate-binding protein [Kluyveromyces marxianus DMKU3-1042]
131.2	gi|1255182891|ref|XP_022675431.1|	32	179622	3 (2)	3 (2)	0.04	0.00746366	probable phospholipid-transporting ATPase DNF1 [Kluyveromyces marxianus DMKU3-1042]
132	gi|574140183|dbj|BAO37978.1|	821	42465	14 (10)	10 (7)	0.69	0.128748	biotin synthase [Kluyveromyces marxianus DMKU3-1042]
133	gi|574143178|dbj|BAO40969.1|	820	40524	14 (10)	8 (7)	1.03	0.192189	S-(hydroxymethyl)glutathione dehydrogenase [Kluyveromyces marxianus DMKU3-1042]
134	gi|574143977|dbj|BAO41767.1|	807	85651	13 (11)	9 (8)	0.4	0.0746366	threonyl-tRNA synthetase [Kluyveromyces marxianus DMKU3-1042]
135.1	gi|574144936|dbj|BAO42724.1|	807	28069	15 (13)	10 (9)	1.74	0.324669	60S ribosomal protein L8-B [Kluyveromyces marxianus DMKU3-1042]
135.2	gi|1255187423|ref|XP_022677686.1|	22	90569	5 (2)	4 (2)	0.07	0.0130614	ribosome biogenesis protein TSR1 [Kluyveromyces marxianus DMKU3-1042]
136	gi|574140163|dbj|BAO37958.1|	795	45771	12 (9)	9 (8)	0.87	0.162335	succinyl-CoA ligase [ADP-forming] subunit beta [Kluyveromyces marxianus DMKU3-1042]
137	gi|574142913|dbj|BAO40704.1|	794	54704	9 (8)	6 (6)	0.51	0.0951617	serine hydroxymethyltransferase [Kluyveromyces marxianus DMKU3-1042]
138	gi|574144937|dbj|BAO42725.1|	787	27482	12 (9)	7 (5)	0.99	0.184726	single-stranded nucleic acid-binding protein [Kluyveromyces marxianus DMKU3-1042]
139	gi|574141217|dbj|BAO39011.1|	782	25372	8 (7)	5 (4)	0.85	0.158603	superoxide dismutase [Mn] [Kluyveromyces marxianus DMKU3-1042]
140	gi|574141020|dbj|BAO38814.1|	781	15989	8 (7)	3 (3)	1.16	0.216446	40S ribosomal protein S15 [Kluyveromyces marxianus DMKU3-1042]
141	gi|574140796|dbj|BAO38590.1|	781	28311	7 (7)	5 (5)	0.74	0.138078	protein BMH2 [Kluyveromyces marxianus DMKU3-1042]
142	gi|574144005|dbj|BAO41795.1|	781	14038	12 (9)	7 (6)	3.61	0.673595	60S ribosomal protein L35 [Kluyveromyces marxianus DMKU3-1042]
143	gi|574143344|dbj|BAO41135.1|	780	99673	6 (6)	6 (6)	0.21	0.0391842	uncharacterized protein YGR130C [Kluyveromyces marxianus DMKU3-1042]
144	gi|263479|gb|AAB24898.1|	774	26686	18 (13)	11 (7)	1.57	0.292949	S10 [Kluyveromyces marxianus]
145	gi|574143422|dbj|BAO41213.1|	770	17034	8 (8)	5 (5)	1.97	0.367585	ubiquitin-40S ribosomal protein S27a [Kluyveromyces marxianus DMKU3-1042]
146	gi|574142315|dbj|BAO40107.1|	768	51868	10 (7)	8 (6)	0.54	0.100759	aspartate aminotransferase [Kluyveromyces marxianus DMKU3-1042]
147	gi|574143913|dbj|BAO41703.1|	763	53734	10 (9)	7 (6)	0.43	0.0802344	hexokinase [Kluyveromyces marxianus DMKU3-1042]
148	gi|574143983|dbj|BAO41773.1|	757	60899	10 (7)	7 (5)	0.3	0.0559775	D-lactate dehydrogenase [cytochrome] 2 [Kluyveromyces marxianus DMKU3-1042]
149	gi|574141398|dbj|BAO39192.1|	757	116970	21 (15)	15 (13)	0.43	0.0802344	NAD-specific glutamate dehydrogenase [Kluyveromyces marxianus DMKU3-1042]
150	gi|574144857|dbj|BAO42645.1|	753	16808	6 (6)	3 (3)	1.51	0.281753	cytosine deaminase [Kluyveromyces marxianus DMKU3-1042]
151	gi|574143033|dbj|BAO40824.1|	751	28898	13 (11)	10 (9)	1.67	0.311608	40S ribosomal protein S1 [Kluyveromyces marxianus DMKU3-1042]
152	gi|42521636|gb|AAS18310.1|	750	117488	23 (15)	13 (10)	0.35	0.065307	beta-D-galactosidase [Kluyveromyces marxianus]
153.1	gi|2805|emb|CAA29353.1|	744	93859	17 (13)	9 (7)	0.27	0.0503797	unnamed protein product [Kluyveromyces marxianus]
153.2	gi|302566013|pdb|3ABZ|A	741	93424	20 (13)	11 (7)	0.27	0.0503797	Chain A, Beta-glucosidase I
154	gi|574144545|dbj|BAO42333.1|	735	6674	8 (8)	3 (3)	12.13	2.26336	ATP synthase subunit epsilon [Kluyveromyces marxianus DMKU3-1042]
155	gi|574143167|dbj|BAO40958.1|	733	236516	21 (13)	15 (11)	0.16	0.0298546	glutamate synthase [NADH] [Kluyveromyces marxianus DMKU3-1042]
156	gi|574140928|dbj|BAO38722.1|	730	186982	16 (9)	11 (7)	0.13	0.0242569	clathrin heavy chain [Kluyveromyces marxianus DMKU3-1042]
157	gi|574142882|dbj|BAO40673.1|	729	49765	7 (6)	6 (5)	0.38	0.0709048	NADP-specific glutamate dehydrogenase 2 [Kluyveromyces marxianus DMKU3-1042]
158	gi|574143063|dbj|BAO40854.1|	729	33582	11 (8)	5 (4)	0.46	0.0858321	60S acidic ribosomal protein P0 [Kluyveromyces marxianus DMKU3-1042]
159	gi|574140952|dbj|BAO38746.1|	725	54157	7 (7)	6 (6)	0.42	0.0783684	cystathionine beta-synthase [Kluyveromyces marxianus DMKU3-1042]
160	gi|574143814|dbj|BAO41604.1|	724	13327	9 (7)	6 (5)	2.94	0.548579	40S ribosomal protein S20 [Kluyveromyces marxianus DMKU3-1042]
161	gi|764014312|dbj|BAO38776.2|	723	20440	16 (15)	7 (6)	1.91	0.35639	60S ribosomal protein L20 [Kluyveromyces marxianus DMKU3-1042]
162	gi|574141232|dbj|BAO39026.1|	721	33479	7 (6)	6 (5)	0.6	0.111955	succinyl-CoA ligase [ADP-forming] subunit alpha [Kluyveromyces marxianus DMKU3-1042]
163.1	gi|574143265|dbj|BAO41056.1|	719	64626	15 (12)	11 (9)	0.56	0.104491	2-isopropylmalate synthase [Kluyveromyces marxianus DMKU3-1042]
163.2	gi|1255186641|ref|XP_022677302.1|	226	67244	7 (4)	6 (4)	0.21	0.0391842	2-isopropylmalate synthase [Kluyveromyces marxianus DMKU3-1042]
164	gi|165931816|emb|CAO02396.1|	718	15908	8 (7)	4 (4)	1.63	0.304144	Cu/Zn superoxide dismutase [Kluyveromyces marxianus]
165	gi|574143078|dbj|BAO40869.1|	716	25613	8 (6)	3 (3)	0.63	0.117553	cell wall protein CWP1 [Kluyveromyces marxianus DMKU3-1042]
166	gi|574143073|dbj|BAO40864.1|	715	11950	9 (7)	3 (2)	1.13	0.210848	40S ribosomal protein S25 [Kluyveromyces marxianus DMKU3-1042]
167	gi|574144928|dbj|BAO42716.1|	713	56157	6 (6)	5 (5)	0.33	0.0615752	putative aspartyl aminopeptidase [Kluyveromyces marxianus DMKU3-1042]
168	gi|574142354|dbj|BAO40146.1|	708	74546	9 (9)	7 (7)	0.35	0.065307	lysyl-tRNA synthetase [Kluyveromyces marxianus DMKU3-1042]
169	gi|574139878|dbj|BAO37673.1|	701	53712	8 (7)	8 (7)	0.52	0.0970276	glucokinase-1 [Kluyveromyces marxianus DMKU3-1042]
170	gi|693903067|dbj|BAP71978.1|	698	173818	15 (10)	10 (8)	0.18	0.0335865	glycogen debranching enzyme [Kluyveromyces marxianus]
171	gi|574143174|dbj|BAO40965.1|	697	58382	11 (7)	8 (6)	0.47	0.087698	nucleolar protein 56 [Kluyveromyces marxianus DMKU3-1042]
172	gi|574141983|dbj|BAO39776.1|	696	13801	7 (7)	4 (4)	2.78	0.518724	glyoxalase super family protein [Kluyveromyces marxianus DMKU3-1042]
173	gi|574140437|dbj|BAO38232.1|	689	135422	22 (14)	15 (10)	0.27	0.0503797	protein SCP160 [Kluyveromyces marxianus DMKU3-1042]
174	gi|574140351|dbj|BAO38146.1|	685	52722	15 (8)	9 (6)	0.53	0.0988935	seryl-tRNA synthetase [Kluyveromyces marxianus DMKU3-1042]
175	gi|574140295|dbj|BAO38090.1|	680	53396	13 (10)	10 (7)	0.61	0.113821	6-phosphogluconate dehydrogenase [Kluyveromyces marxianus DMKU3-1042]
176	gi|574142396|dbj|BAO40188.1|	679	72024	10 (6)	7 (4)	0.25	0.0466479	fimbrin [Kluyveromyces marxianus DMKU3-1042]
177	gi|574142637|dbj|BAO40429.1|	678	15162	7 (7)	5 (5)	1.74	0.324669	40S ribosomal protein S24 [Kluyveromyces marxianus DMKU3-1042]
178	gi|574144584|dbj|BAO42372.1|	668	56512	15 (12)	8 (6)	0.66	0.12315	sulfate adenylyltransferase [Kluyveromyces marxianus DMKU3-1042]
179.1	gi|574140820|dbj|BAO38614.1|	661	57679	10 (10)	7 (7)	0.56	0.104491	vacuolar aminopeptidase 1 [Kluyveromyces marxianus DMKU3-1042]
179.2	gi|693901139|dbj|BAP70162.1|	381	57593	9 (9)	7 (7)	0.56	0.104491	vacuolar aminopeptidase 1 [Kluyveromyces marxianus]
180	gi|574140008|dbj|BAO37803.1|	648	75903	14 (8)	10 (5)	0.29	0.0541115	probable dipeptidyl-peptidase 3 [Kluyveromyces marxianus DMKU3-1042]
181	gi|574139906|dbj|BAO37701.1|	637	42290	6 (6)	4 (4)	0.35	0.065307	S-adenosylmethionine synthetase 2 [Kluyveromyces marxianus DMKU3-1042]
182	gi|574144393|dbj|BAO42182.1|	630	28896	7 (6)	5 (4)	0.73	0.136212	proliferating cell nuclear antigen [Kluyveromyces marxianus DMKU3-1042]
183	gi|574139861|dbj|BAO37656.1|	630	14559	6 (6)	4 (4)	1.86	0.34706	cytochrome b-c1 complex subunit 7 [Kluyveromyces marxianus DMKU3-1042]
184	gi|2700|emb|CAA43710.1|	627	38291	10 (6)	6 (5)	0.51	0.0951617	3-isopropylmalate dehydrogenase [Kluyveromyces marxianus]
185	gi|574142898|dbj|BAO40689.1|	618	52588	13 (10)	11 (9)	0.84	0.156737	nuclear segregation protein BFR1 [Kluyveromyces marxianus DMKU3-1042]
186	gi|693905338|dbj|BAP74049.1|	617	22564	14 (9)	6 (6)	1.64	0.30601	40S ribosomal protein S8 [Kluyveromyces marxianus]
187	gi|764014360|dbj|BAO41360.2|	617	28190	8 (7)	5 (4)	0.75	0.139944	40S ribosomal protein S0 [Kluyveromyces marxianus DMKU3-1042]
188	gi|574141192|dbj|BAO38986.1|	615	51345	11 (7)	7 (4)	0.36	0.067173	cAMP-dependent protein kinase regulatory subunit [Kluyveromyces marxianus DMKU3-1042]
189	gi|574144892|dbj|BAO42680.1|	613	123272	11 (7)	9 (5)	0.17	0.0317206	isoleucyl-tRNA synthetase [Kluyveromyces marxianus DMKU3-1042]
190.1	gi|574143710|dbj|BAO41500.1|	612	186186	14 (8)	12 (7)	0.13	0.0242569	DNA-directed RNA polymerase I subunit RPA1 [Kluyveromyces marxianus DMKU3-1042]
190.2	gi|1255186181|ref|XP_022677079.1|	548	56620	13 (10)	9 (7)	0.49	0.0914299	glucose-6-phosphate 1-dehydrogenase [Kluyveromyces marxianus DMKU3-1042]
190.3	gi|397135846|gb|AFO11418.1|	544	98165	18 (9)	14 (7)	0.26	0.0485138	RNA polymerase I, partial [Kluyveromyces marxianus]
190.4	gi|1255179321|ref|XP_022673642.1|	21	208590	10 (2)	8 (2)	0.03	0.00559775	FH2 super family [Kluyveromyces marxianus DMKU3-1042]
191	gi|574144881|dbj|BAO42669.1|	604	28164	11 (10)	6 (6)	1.19	0.222044	mitochondrial peroxiredoxin PRX1 [Kluyveromyces marxianus DMKU3-1042]
192	gi|574141239|dbj|BAO39033.1|	597	39529	12 (8)	7 (5)	0.62	0.115687	isocitrate dehydrogenase [NAD] subunit 2 [Kluyveromyces marxianus DMKU3-1042]
193	gi|574140960|dbj|BAO38754.1|	595	39360	12 (9)	6 (5)	0.5	0.0932958	glyceraldehyde-3-phosphate dehydrogenase 2 [Kluyveromyces marxianus DMKU3-1042]
194	gi|764014300|dbj|BAO38238.2|	595	75704	12 (10)	7 (7)	0.35	0.065307	DUF1900 super family [Kluyveromyces marxianus DMKU3-1042]
195	gi|574140968|dbj|BAO38762.1|	594	38352	4 (4)	3 (3)	0.28	0.0522456	alanine--glyoxylate aminotransferase 1 [Kluyveromyces marxianus DMKU3-1042]
196	gi|574143780|dbj|BAO41570.1|	594	39247	4 (4)	3 (3)	0.27	0.0503797	3'(2')5'-bisphosphate nucleotidase [Kluyveromyces marxianus DMKU3-1042]
197	gi|574143108|dbj|BAO40899.1|	586	39244	9 (8)	5 (4)	0.76	0.14181	60S ribosomal protein L4-B [Kluyveromyces marxianus DMKU3-1042]
198	gi|574140988|dbj|BAO38782.1|	585	33601	6 (5)	3 (3)	0.33	0.0615752	mitochondrial DNA replication protein YHM2 [Kluyveromyces marxianus DMKU3-1042]
199.1	gi|574143538|dbj|BAO41328.1|	584	247091	21 (12)	19 (10)	0.14	0.0261228	protein URA1 [Kluyveromyces marxianus DMKU3-1042]
199.2	gi|1255188507|ref|XP_022678232.1|	265	123372	5 (4)	4 (3)	0.08	0.0149273	carbamoyl-phosphate synthase arginine-specific large chain [Kluyveromyces marxianus DMKU3-1042]
200	gi|574142287|dbj|BAO40079.1|	581	36801	11 (6)	6 (5)	0.54	0.100759	malate dehydrogenase [Kluyveromyces marxianus DMKU3-1042]
201	gi|574143644|dbj|BAO41434.1|	581	18916	6 (6)	4 (4)	1.68	0.313474	tropomyosin-2 [Kluyveromyces marxianus DMKU3-1042]
202	gi|574141445|dbj|BAO39239.1|	580	77976	9 (6)	7 (5)	0.23	0.0429161	trkA [Kluyveromyces marxianus DMKU3-1042]
203	gi|574143020|dbj|BAO40811.1|	577	27481	9 (8)	8 (7)	1.23	0.229508	proteasome component C7-alpha [Kluyveromyces marxianus DMKU3-1042]
204	gi|574144700|dbj|BAO42488.1|	572	33135	8 (8)	6 (6)	0.77	0.143675	succinate/fumarate mitochondrial transporter [Kluyveromyces marxianus DMKU3-1042]
205	gi|574140656|dbj|BAO38451.1|	570	32881	7 (7)	3 (3)	0.33	0.0615752	hypothetical protein KLMA_10829 [Kluyveromyces marxianus DMKU3-1042]
206	gi|574144208|dbj|BAO41997.1|	569	14712	10 (8)	6 (5)	3.27	0.610154	60S ribosomal protein L32 [Kluyveromyces marxianus DMKU3-1042]
207	gi|574140175|dbj|BAO37970.1|	560	44568	11 (5)	9 (4)	0.33	0.0615752	ATP-dependent RNA helicase eIF4A [Kluyveromyces marxianus DMKU3-1042]
208	gi|574142248|dbj|BAO40040.1|	557	48708	14 (10)	7 (5)	0.48	0.0895639	saccharopine dehydrogenase [NADP+ [Kluyveromyces marxianus DMKU3-1042]
209	gi|574141372|dbj|BAO39166.1|	554	57544	6 (5)	6 (5)	0.32	0.0597093	v-type proton ATPase subunit B [Kluyveromyces marxianus DMKU3-1042]
210	gi|574143970|dbj|BAO41760.1|	551	249896	9 (5)	8 (4)	0.05	0.00932958	acetyl-CoA carboxylase [Kluyveromyces marxianus DMKU3-1042]
211	gi|693904862|dbj|BAP73623.1|	550	60004	10 (9)	6 (6)	0.38	0.0709048	repressible alkaline phosphatase [Kluyveromyces marxianus]
212	gi|574144052|dbj|BAO41842.1|	548	37978	8 (5)	7 (5)	0.52	0.0970276	uncharacterized protein YBR053C [Kluyveromyces marxianus DMKU3-1042]
213	gi|574142166|dbj|BAO39959.1|	548	17828	8 (6)	4 (3)	1	0.186592	60S ribosomal protein L12 [Kluyveromyces marxianus DMKU3-1042]
214	gi|574140819|dbj|BAO38613.1|	542	78821	9 (9)	8 (8)	0.39	0.0727707	glucosamine--fructose-6-phosphate aminotransferase [isomerizing] [Kluyveromyces marxianus DMKU3-1042]
215	gi|574141355|dbj|BAO39149.1|	542	74316	16 (9)	9 (7)	0.35	0.065307	78 kDa glucose-regulated protein homolog [Kluyveromyces marxianus DMKU3-1042]
216	gi|764014357|dbj|BAO41183.2|	536	27334	5 (5)	3 (3)	0.41	0.0765025	HYALURONIC ACID-BINDING PROTEIN 4 [Kluyveromyces marxianus DMKU3-1042]
217	gi|574142342|dbj|BAO40134.1|	536	55703	9 (8)	6 (5)	0.49	0.0914299	3-hydroxyisobutyryl-CoA hydrolase [Kluyveromyces marxianus DMKU3-1042]
218	gi|574143041|dbj|BAO40832.1|	536	47742	12 (6)	7 (5)	0.49	0.0914299	ornithine aminotransferase [Kluyveromyces marxianus DMKU3-1042]
219	gi|574143050|dbj|BAO40841.1|	529	138811	12 (9)	11 (9)	0.23	0.0429161	DNA-directed RNA polymerase II subunit RPB2 [Kluyveromyces marxianus DMKU3-1042]
220	gi|574140653|dbj|BAO38448.1|	526	22832	7 (7)	2 (2)	0.51	0.0951617	hypothetical protein KLMA_10826 [Kluyveromyces marxianus DMKU3-1042]
221	gi|574140914|dbj|BAO38708.1|	522	69144	14 (12)	10 (9)	0.45	0.0839662	actin-binding protein [Kluyveromyces marxianus DMKU3-1042]
222	gi|574140812|dbj|BAO38606.1|	521	67798	10 (6)	6 (4)	0.27	0.0503797	actin-interacting protein 1 [Kluyveromyces marxianus DMKU3-1042]
223	gi|1777440162|gb|QGN13812.1|	518	15804	11 (8)	5 (4)	1.18	0.220178	40S ribosomal protein S19 [Kluyveromyces marxianus]
224	gi|574143057|dbj|BAO40848.1|	515	17706	8 (8)	6 (6)	1.84	0.343328	60S ribosomal protein L26-B [Kluyveromyces marxianus DMKU3-1042]
225	gi|574142054|dbj|BAO39847.1|	514	107674	13 (10)	12 (9)	0.31	0.0578434	eukaryotic translation initiation factor 3 subunit A [Kluyveromyces marxianus DMKU3-1042]
226.1	gi|574140168|dbj|BAO37963.1|	513	107696	12 (7)	9 (5)	0.2	0.0373183	6-phosphofructokinase subunit alpha [Kluyveromyces marxianus DMKU3-1042]
226.2	gi|1255187095|ref|XP_022677532.1|	262	102085	6 (5)	5 (4)	0.13	0.0242569	6-phosphofructokinase subunit beta [Kluyveromyces marxianus DMKU3-1042]
227	gi|574140260|dbj|BAO38055.1|	505	51825	7 (6)	6 (5)	0.36	0.067173	argininosuccinate lyase [Kluyveromyces marxianus DMKU3-1042]
228	gi|574141162|dbj|BAO38956.1|	503	84584	12 (7)	7 (5)	0.21	0.0391842	protein transport protein SEC23 [Kluyveromyces marxianus DMKU3-1042]
229	gi|574141258|dbj|BAO39052.1|	498	24119	7 (6)	4 (4)	0.68	0.126882	hypothetical protein KLMA_20594 [Kluyveromyces marxianus DMKU3-1042]
230.1	gi|321440550|gb|ADW84693.1|	498	38438	10 (7)	8 (6)	0.64	0.119419	xylitol dehydrogenase [Kluyveromyces marxianus]
230.2	gi|1159430879|gb|AQY75504.1|	458	38537	10 (7)	7 (5)	0.51	0.0951617	xylitol dehydrogenase [Kluyveromyces marxianus]
231	gi|574142479|dbj|BAO40271.1|	494	12505	4 (4)	3 (3)	1.06	0.197787	SDO1-like protein YHR087W [Kluyveromyces marxianus DMKU3-1042]
232	gi|574142790|dbj|BAO40582.1|	492	24389	6 (5)	5 (4)	0.9	0.167932	60S ribosomal protein L10a [Kluyveromyces marxianus DMKU3-1042]
233.1	gi|574144719|dbj|BAO42507.1|	491	60447	8 (7)	5 (4)	0.3	0.0559775	beta-1,3-glucanosyltransferase [Kluyveromyces marxianus DMKU3-1042]
233.2	gi|1255188541|ref|XP_022678249.1|	64	58489	2 (2)	2 (2)	0.12	0.022391	beta-1,3-glucanosyltransferase [Kluyveromyces marxianus DMKU3-1042]
234	gi|574142149|dbj|BAO39942.1|	490	34510	9 (4)	8 (3)	0.32	0.0597093	37S ribosomal protein PET123 [Kluyveromyces marxianus DMKU3-1042]
235	gi|574140614|dbj|BAO38409.1|	485	51546	9 (6)	7 (5)	0.36	0.067173	glutathione reductase [Kluyveromyces marxianus DMKU3-1042]
236	gi|764014302|dbj|BAO38323.2|	484	22638	9 (9)	4 (4)	0.99	0.184726	ribosomal_L13e super family [Kluyveromyces marxianus DMKU3-1042]
237	gi|574142485|dbj|BAO40277.1|	482	17125	6 (5)	3 (3)	1.06	0.197787	cytochrome c oxidase subunit 6 [Kluyveromyces marxianus DMKU3-1042]
238	gi|574143410|dbj|BAO41201.1|	480	35521	5 (4)	5 (4)	0.43	0.0802344	37S ribosomal protein S24 [Kluyveromyces marxianus DMKU3-1042]
239	gi|574143828|dbj|BAO41618.1|	473	76811	4 (4)	3 (3)	0.13	0.0242569	copper amine oxidase 1 [Kluyveromyces marxianus DMKU3-1042]
240	gi|574143749|dbj|BAO41539.1|	471	68067	5 (4)	4 (3)	0.21	0.0391842	mitochondrial import receptor subunit TOM70 [Kluyveromyces marxianus DMKU3-1042]
241	gi|574142079|dbj|BAO39872.1|	469	38883	10 (8)	8 (8)	0.92	0.171664	D-arabinose dehydrogenase [NAD(P)+] heavy chain [Kluyveromyces marxianus DMKU3-1042]
242	gi|764014294|dbj|BAO37998.2|	469	20643	5 (4)	4 (4)	0.83	0.154871	ribosomal_L22 [Kluyveromyces marxianus DMKU3-1042]
243	gi|574143805|dbj|BAO41595.1|	467	145703	14 (9)	12 (9)	0.22	0.0410501	protein TIF31 homolog [Kluyveromyces marxianus DMKU3-1042]
244	gi|574140376|dbj|BAO38171.1|	466	82578	18 (10)	16 (10)	0.48	0.0895639	1,4-alpha-glucan-branching enzyme [Kluyveromyces marxianus DMKU3-1042]
245	gi|574140016|dbj|BAO37811.1|	466	34673	8 (5)	4 (3)	0.44	0.0821003	phosphoribosylaminoimidazole-succinocarboxamide synthase [Kluyveromyces marxianus DMKU3-1042]
246	gi|574143160|dbj|BAO40951.1|	465	63227	6 (6)	5 (5)	0.29	0.0541115	threonine dehydratase [Kluyveromyces marxianus DMKU3-1042]
247	gi|20152574|emb|CAD29526.1|	463	47593	7 (4)	6 (3)	0.22	0.0410501	gag, partial [Kluyveromyces marxianus var. marxianus]
248	gi|574143017|dbj|BAO40808.1|	462	86032	11 (5)	8 (3)	0.12	0.022391	3-isopropylmalate dehydratase [Kluyveromyces marxianus DMKU3-1042]
249	gi|574144817|dbj|BAO42605.1|	461	33260	7 (6)	6 (5)	0.61	0.113821	spermidine synthase [Kluyveromyces marxianus DMKU3-1042]
250	gi|529190217|gb|AGS77200.1|	458	76616	9 (7)	9 (7)	0.34	0.0634411	UDP-glucose 4-epimerase [Kluyveromyces marxianus]
251.1	gi|574140486|dbj|BAO38281.1|	457	44156	13 (8)	7 (6)	0.54	0.100759	uncharacterized GTP-binding protein OLA1 [Kluyveromyces marxianus DMKU3-1042]
251.2	gi|1255179441|ref|XP_022673703.1|	48	36132	9 (4)	2 (2)	0.19	0.0354524	replication factor C subunit 4 [Kluyveromyces marxianus DMKU3-1042]
251.3	gi|1255187351|ref|XP_022677649.1|	26	79673	9 (3)	4 (2)	0.08	0.0149273	rho-GTPase-activating protein RGD2 [Kluyveromyces marxianus DMKU3-1042]
252	gi|574140911|dbj|BAO38705.1|	455	74446	9 (4)	8 (4)	0.19	0.0354524	general transcriptional corepressor TUP1 [Kluyveromyces marxianus DMKU3-1042]
253	gi|574142967|dbj|BAO40758.1|	455	107052	10 (5)	9 (5)	0.16	0.0298546	alanyl-tRNA synthetase [Kluyveromyces marxianus DMKU3-1042]
254	gi|574142925|dbj|BAO40716.1|	449	19297	10 (3)	4 (3)	0.62	0.115687	putative high mobility group protein B3-like protein [Kluyveromyces marxianus DMKU3-1042]
255	gi|1777441281|gb|QGN14931.1|	449	50390	4 (3)	4 (3)	0.21	0.0391842	YHR146W [Kluyveromyces marxianus]
256	gi|574144682|dbj|BAO42470.1|	449	16629	3 (3)	3 (3)	0.74	0.138078	cytochrome c oxidase polypeptide 5A [Kluyveromyces marxianus DMKU3-1042]
257	gi|574144234|dbj|BAO42023.1|	449	93680	5 (3)	4 (2)	0.11	0.0205251	protein ARG5 [Kluyveromyces marxianus DMKU3-1042]
258	gi|574142260|dbj|BAO40052.1|	449	23051	3 (3)	2 (2)	0.31	0.0578434	elongation factor 1-beta [Kluyveromyces marxianus DMKU3-1042]
259	gi|574143163|dbj|BAO40954.1|	447	17727	4 (4)	1 (1)	0.19	0.0354524	hypothetical protein KLMA_50300 [Kluyveromyces marxianus DMKU3-1042]
260	gi|574141157|dbj|BAO38951.1|	446	67329	19 (8)	6 (5)	0.33	0.0615752	phenylalanyl-tRNA synthetase beta chain [Kluyveromyces marxianus DMKU3-1042]
261	gi|574144793|dbj|BAO42581.1|	444	35400	4 (4)	3 (3)	0.31	0.0578434	37S ribosomal protein RSM28 [Kluyveromyces marxianus DMKU3-1042]
262	gi|574140984|dbj|BAO38778.1|	437	57033	6 (4)	6 (4)	0.25	0.0466479	nucleolar protein 58 [Kluyveromyces marxianus DMKU3-1042]
263	gi|574142904|dbj|BAO40695.1|	437	67276	6 (6)	4 (4)	0.33	0.0615752	ATP-dependent RNA helicase DED1 [Kluyveromyces marxianus DMKU3-1042]
264	gi|574141872|dbj|BAO39665.1|	435	80202	13 (6)	8 (5)	0.22	0.0410501	glycogen [starch] synthase isoform 2 [Kluyveromyces marxianus DMKU3-1042]
265	gi|574140434|dbj|BAO38229.1|	435	59388	10 (7)	5 (4)	0.38	0.0709048	uncharacterized protein YKR016W [Kluyveromyces marxianus DMKU3-1042]
266	gi|574143982|dbj|BAO41772.1|	435	35380	8 (7)	6 (6)	0.71	0.13248	NADPH-dependent alpha-keto amide reductase [Kluyveromyces marxianus DMKU3-1042]
267	gi|574142056|dbj|BAO39849.1|	432	42730	3 (3)	2 (2)	0.16	0.0298546	cell wall protein ECM33 [Kluyveromyces marxianus DMKU3-1042]
268	gi|263483|gb|AAB24899.1|	430	14496	8 (7)	6 (5)	1.86	0.34706	RP59 [Kluyveromyces marxianus]
269	gi|1777443047|gb|QGN16697.1|	428	11147	10 (6)	5 (4)	2.87	0.535518	60S ribosomal protein L36 [Kluyveromyces marxianus]
270	gi|574143146|dbj|BAO40937.1|	414	147340	8 (5)	5 (4)	0.09	0.0167932	phosphoribosylformylglycinamidine synthase [Kluyveromyces marxianus DMKU3-1042]
271	gi|574141926|dbj|BAO39719.1|	414	63581	7 (5)	6 (4)	0.22	0.0410501	delta-1-pyrroline-5-carboxylate dehydrogenase [Kluyveromyces marxianus DMKU3-1042]
272	gi|574140326|dbj|BAO38121.1|	414	60813	7 (5)	4 (3)	0.17	0.0317206	carboxypeptidase Y [Kluyveromyces marxianus DMKU3-1042]
273	gi|574142199|dbj|BAO39992.1|	413	84886	10 (6)	8 (5)	0.21	0.0391842	bifunctional purine biosynthetic protein ADE5 [Kluyveromyces marxianus DMKU3-1042]
274	gi|574143336|dbj|BAO41127.1|	412	27363	5 (5)	5 (5)	0.77	0.143675	60S ribosomal protein L2 [Kluyveromyces marxianus DMKU3-1042]
275	gi|574141568|dbj|BAO39361.1|	412	15094	7 (7)	6 (6)	2.38	0.444088	60S ribosomal protein L14-B [Kluyveromyces marxianus DMKU3-1042]
276	gi|574142871|dbj|BAO40662.1|	411	14455	4 (4)	3 (3)	0.89	0.166066	40S ribosomal protein S12 [Kluyveromyces marxianus DMKU3-1042]
277	gi|574144410|dbj|BAO42199.1|	408	39918	8 (5)	7 (4)	0.37	0.0690389	KH domain-containing protein YBL032W [Kluyveromyces marxianus DMKU3-1042]
278	gi|574139852|dbj|BAO37647.1|	407	82294	13 (8)	10 (7)	0.37	0.0690389	saccharolysin [Kluyveromyces marxianus DMKU3-1042]
279	gi|46408558|emb|CAG26656.1|	405	45862	7 (4)	4 (2)	0.15	0.0279887	unnamed protein product [Kluyveromyces marxianus]
280	gi|574144015|dbj|BAO41805.1|	404	75765	10 (8)	6 (4)	0.24	0.044782	biotin--protein ligase [Kluyveromyces marxianus DMKU3-1042]
281	gi|574144024|dbj|BAO41814.1|	404	136135	9 (6)	6 (4)	0.13	0.0242569	coatomer subunit alpha [Kluyveromyces marxianus DMKU3-1042]
282	gi|574141254|dbj|BAO39048.1|	398	10928	4 (3)	3 (3)	1.29	0.240703	60S acidic ribosomal protein P2-B [Kluyveromyces marxianus DMKU3-1042]
283	gi|574143294|dbj|BAO41085.1|	397	124557	13 (9)	12 (9)	0.26	0.0485138	valyl-tRNA synthetase [Kluyveromyces marxianus DMKU3-1042]
284	gi|574140087|dbj|BAO37882.1|	397	71186	4 (3)	3 (2)	0.14	0.0261228	lysophospholipase [Kluyveromyces marxianus DMKU3-1042]
285	gi|574141464|dbj|BAO39258.1|	396	33897	5 (4)	2 (2)	0.32	0.0597093	60S ribosomal protein L5 [Kluyveromyces marxianus DMKU3-1042]
286	gi|574141786|dbj|BAO39579.1|	395	12256	5 (5)	2 (2)	1.1	0.205251	cytochrome c [Kluyveromyces marxianus DMKU3-1042]
287	gi|574140845|dbj|BAO38639.1|	395	42078	12 (9)	8 (7)	0.7	0.130614	uroporphyrinogen decarboxylase [Kluyveromyces marxianus DMKU3-1042]
288	gi|263484|gb|AAB24900.1|	387	14628	11 (9)	5 (4)	1.84	0.343328	S24-1 [Kluyveromyces marxianus]
289	gi|574140687|dbj|BAO38481.1|	385	100135	4 (4)	3 (3)	0.14	0.0261228	trehalose-phosphatase [Kluyveromyces marxianus DMKU3-1042]
290.1	gi|574143578|dbj|BAO41368.1|	383	11201	6 (3)	4 (2)	0.71	0.13248	thioredoxin-2 [Kluyveromyces marxianus DMKU3-1042]
290.2	gi|1777443838|gb|QGN17488.1|	303	11215	5 (2)	4 (2)	0.71	0.13248	thioredoxin-2 [Kluyveromyces marxianus]
291	gi|574143792|dbj|BAO41582.1|	382	16403	7 (5)	4 (2)	0.45	0.0839662	multiprotein-bridging factor 1 [Kluyveromyces marxianus DMKU3-1042]
292	gi|574144309|dbj|BAO42098.1|	380	33457	6 (5)	5 (4)	0.46	0.0858321	protein transport protein SEC13 [Kluyveromyces marxianus DMKU3-1042]
293	gi|574141701|dbj|BAO39494.1|	376	46620	6 (4)	4 (2)	0.23	0.0429161	ribonucleoside-diphosphate reductase small chain 1 [Kluyveromyces marxianus DMKU3-1042]
294	gi|1777444559|gb|QGN18209.1|	374	132740	12 (5)	6 (3)	0.08	0.0149273	[NU+] prion formation protein 1 [Kluyveromyces marxianus]
295	gi|574140833|dbj|BAO38627.1|	373	14283	10 (9)	3 (3)	0.9	0.167932	histone H2B.1 [Kluyveromyces marxianus DMKU3-1042]
296	gi|693904358|dbj|BAP73163.1|	373	47693	7 (3)	4 (2)	0.14	0.0261228	adenosine kinase [Kluyveromyces marxianus]
297	gi|574141922|dbj|BAO39715.1|	371	12423	3 (3)	3 (3)	1.08	0.201519	v-type proton ATPase subunit G [Kluyveromyces marxianus DMKU3-1042]
298	gi|574143208|dbj|BAO40999.1|	370	41000	7 (5)	5 (4)	0.36	0.067173	L-asparaginase 1 [Kluyveromyces marxianus DMKU3-1042]
299	gi|574142341|dbj|BAO40133.1|	370	88427	4 (4)	2 (2)	0.12	0.022391	ubiquitin carboxyl-terminal hydrolase 14 [Kluyveromyces marxianus DMKU3-1042]
300	gi|574142939|dbj|BAO40730.1|	370	38621	6 (5)	4 (3)	0.28	0.0522456	cysteine synthase [Kluyveromyces marxianus DMKU3-1042]
301.1	gi|574144369|dbj|BAO42158.1|	360	86361	6 (5)	4 (4)	0.16	0.0298546	mitochondrial respiratory chain complexes assembly protein AFG3 [Kluyveromyces marxianus DMKU3-1042]
301.2	gi|1255181013|ref|XP_022674486.1|	75	95439	11 (3)	9 (2)	0.07	0.0130614	mitochondrial respiratory chain complexes assembly protein RCA1 [Kluyveromyces marxianus DMKU3-1042]
302	gi|693900469|dbj|BAP69574.1|	359	65254	7 (6)	5 (5)	0.28	0.0522456	hypothetical protein KMAR_10366 [Kluyveromyces marxianus]
303	gi|574140550|dbj|BAO38345.1|	359	23028	4 (4)	3 (3)	0.5	0.0932958	cytochrome b-c1 complex subunit Rieske [Kluyveromyces marxianus DMKU3-1042]
304	gi|574141933|dbj|BAO39726.1|	358	21899	5 (4)	3 (3)	0.53	0.0988935	ATP synthase subunit 5 [Kluyveromyces marxianus DMKU3-1042]
305	gi|693901877|dbj|BAP70853.1|	353	40536	7 (6)	5 (5)	0.48	0.0895639	centromere and promoter factor 1 [Kluyveromyces marxianus]
306	gi|574139954|dbj|BAO37749.1|	353	17222	5 (4)	3 (3)	1.05	0.195921	zinc finger protein GIS2 [Kluyveromyces marxianus DMKU3-1042]
307	gi|1777443256|gb|QGN16906.1|	353	45008	5 (4)	4 (3)	0.24	0.044782	protein HSP42 [Kluyveromyces marxianus]
308	gi|693904453|dbj|BAP73258.1|	352	12494	6 (4)	5 (3)	1.06	0.197787	60S ribosomal protein L16-A [Kluyveromyces marxianus]
309	gi|574140427|dbj|BAO38222.1|	352	59518	4 (4)	3 (3)	0.18	0.0335865	uncharacterized ABC transporter ATP-binding protein YDR061W [Kluyveromyces marxianus DMKU3-1042]
310	gi|574143943|dbj|BAO41733.1|	351	57492	4 (4)	3 (3)	0.25	0.0466479	eukaryotic translation initiation factor 2 subunit gamma [Kluyveromyces marxianus DMKU3-1042]
311	gi|574141562|dbj|BAO39355.1|	349	26662	3 (3)	2 (2)	0.27	0.0503797	mRNA turnover protein 4 [Kluyveromyces marxianus DMKU3-1042]
312	gi|574140460|dbj|BAO38255.1|	347	39660	5 (5)	4 (4)	0.49	0.0914299	dihydroorotase [Kluyveromyces marxianus DMKU3-1042]
313	gi|574144076|dbj|BAO41865.1|	346	125114	15 (6)	9 (3)	0.08	0.0149273	leucyl-tRNA synthetase [Kluyveromyces marxianus DMKU3-1042]
314	gi|574141590|dbj|BAO39383.1|	346	78421	8 (5)	6 (3)	0.18	0.0335865	long-chain-fatty-acid--CoA ligase 1 [Kluyveromyces marxianus DMKU3-1042]
315	gi|574142834|dbj|BAO40626.1|	343	35727	3 (3)	2 (2)	0.19	0.0354524	heterogeneous nuclear ribonucleoprotein A3 [Kluyveromyces marxianus DMKU3-1042]
316	gi|574144141|dbj|BAO41930.1|	343	39320	6 (5)	3 (3)	0.5	0.0932958	mannose-1-phosphate guanyltransferase [Kluyveromyces marxianus DMKU3-1042]
317	gi|574144779|dbj|BAO42567.1|	343	18754	3 (3)	2 (2)	0.39	0.0727707	translationally-controlled tumor protein homolog [Kluyveromyces marxianus DMKU3-1042]
318	gi|574142500|dbj|BAO40292.1|	342	24522	6 (4)	3 (1)	0.29	0.0541115	nicotinamidase [Kluyveromyces marxianus DMKU3-1042]
319	gi|574141839|dbj|BAO39632.1|	342	125050	11 (8)	8 (5)	0.14	0.0261228	uncharacterized protein YMR196W [Kluyveromyces marxianus DMKU3-1042]
320	gi|574140490|dbj|BAO38285.1|	336	16958	7 (5)	3 (3)	0.72	0.134346	nucleoside diphosphate kinase [Kluyveromyces marxianus DMKU3-1042]
321	gi|574141114|dbj|BAO38908.1|	335	65234	9 (4)	6 (3)	0.16	0.0298546	ADP-ribosylation factor-binding protein GGA2 [Kluyveromyces marxianus DMKU3-1042]
322	gi|574143151|dbj|BAO40942.1|	335	12593	5 (5)	4 (4)	1.63	0.304144	40S ribosomal protein S10-A [Kluyveromyces marxianus DMKU3-1042]
323	gi|574142972|dbj|BAO40763.1|	334	25840	11 (5)	6 (3)	0.63	0.117553	v-type proton ATPase subunit E [Kluyveromyces marxianus DMKU3-1042]
324	gi|574142326|dbj|BAO40118.1|	333	16991	11 (7)	8 (5)	1.97	0.367585	40S ribosomal protein S13 [Kluyveromyces marxianus DMKU3-1042]
325	gi|574142143|dbj|BAO39936.1|	333	32062	3 (3)	2 (2)	0.22	0.0410501	probable hydrolase NIT3 [Kluyveromyces marxianus DMKU3-1042]
326	gi|574142156|dbj|BAO39949.1|	332	76305	10 (6)	7 (5)	0.29	0.0541115	carnitine O-acetyltransferase [Kluyveromyces marxianus DMKU3-1042]
327	gi|574143123|dbj|BAO40914.1|	330	38786	6 (4)	5 (4)	0.39	0.0727707	cytochrome c peroxidase [Kluyveromyces marxianus DMKU3-1042]
328	gi|574140954|dbj|BAO38748.1|	328	37866	3 (3)	3 (3)	0.29	0.0541115	delta-aminolevulinic acid dehydratase [Kluyveromyces marxianus DMKU3-1042]
329	gi|574143346|dbj|BAO41137.1|	328	31186	6 (4)	6 (4)	0.5	0.0932958	prohibitin-1 [Kluyveromyces marxianus DMKU3-1042]
330	gi|574142840|dbj|BAO40632.1|	327	29677	6 (3)	4 (1)	0.11	0.0205251	eukaryotic translation initiation factor 3 subunit G [Kluyveromyces marxianus DMKU3-1042]
331	gi|574142780|dbj|BAO40572.1|	327	48722	7 (5)	5 (4)	0.39	0.0727707	37S ribosomal protein S23 [Kluyveromyces marxianus DMKU3-1042]
332	gi|574144096|dbj|BAO41885.1|	327	25419	9 (7)	5 (4)	0.64	0.119419	60S ribosomal protein L10 [Kluyveromyces marxianus DMKU3-1042]
333	gi|764014353|dbj|BAO41022.2|	326	202988	10 (5)	8 (4)	0.07	0.0130614	actin cytoskeleton-regulatory complex protein PAN1 [Kluyveromyces marxianus DMKU3-1042]
334	gi|693900476|dbj|BAP69581.1|	324	19599	4 (3)	4 (3)	0.61	0.113821	hypothetical protein KMAR_10373 [Kluyveromyces marxianus]
335	gi|574144580|dbj|BAO42368.1|	323	34166	4 (4)	4 (4)	0.45	0.0839662	eukaryotic translation initiation factor 2 subunit alpha [Kluyveromyces marxianus DMKU3-1042]
336	gi|574143396|dbj|BAO41187.1|	322	75015	8 (7)	5 (5)	0.24	0.044782	acetyl-coenzyme A synthetase 2 [Kluyveromyces marxianus DMKU3-1042]
337	gi|574144121|dbj|BAO41910.1|	322	21219	3 (3)	2 (2)	0.55	0.102625	covalently-linked cell wall protein 14 [Kluyveromyces marxianus DMKU3-1042]
338	gi|574139901|dbj|BAO37696.1|	322	38629	3 (3)	3 (3)	0.28	0.0522456	putative NADPH dehydrogenase C23G7.10c [Kluyveromyces marxianus DMKU3-1042]
339	gi|574141573|dbj|BAO39366.1|	319	76211	6 (3)	6 (3)	0.13	0.0242569	vacuolar protein sorting-associated protein 1 [Kluyveromyces marxianus DMKU3-1042]
340	gi|21654868|gb|AAK77939.1|	319	41756	6 (4)	4 (3)	0.26	0.0485138	putative quinone oxidoreductase [Kluyveromyces marxianus]
341	gi|574144612|dbj|BAO42400.1|	318	16958	4 (3)	2 (2)	0.72	0.134346	translation machinery-associated protein 17 [Kluyveromyces marxianus DMKU3-1042]
342	gi|574144918|dbj|BAO42706.1|	317	46441	6 (3)	6 (3)	0.23	0.0429161	acetylornithine aminotransferase [Kluyveromyces marxianus DMKU3-1042]
343	gi|574143574|dbj|BAO41364.1|	316	67228	7 (5)	4 (2)	0.15	0.0279887	carboxylic acid transporter protein homolog [Kluyveromyces marxianus DMKU3-1042]
344	gi|574140508|dbj|BAO38303.1|	315	45081	9 (4)	8 (4)	0.33	0.0615752	cell division control protein 12 [Kluyveromyces marxianus DMKU3-1042]
345	gi|574143751|dbj|BAO41541.1|	315	108424	5 (4)	5 (4)	0.13	0.0242569	pro-apoptotic serine protease NMA111 [Kluyveromyces marxianus DMKU3-1042]
346	gi|574143207|dbj|BAO40998.1|	313	81358	15 (9)	11 (7)	0.32	0.0597093	ATP-dependent molecular chaperone HSC82 [Kluyveromyces marxianus DMKU3-1042]
347	gi|574141686|dbj|BAO39479.1|	313	48416	4 (3)	3 (2)	0.14	0.0261228	26S protease regulatory subunit 4 homolog [Kluyveromyces marxianus DMKU3-1042]
348	gi|574140571|dbj|BAO38366.1|	313	54806	4 (3)	4 (3)	0.19	0.0354524	mitochondrial import inner membrane translocase subunit TIM50 [Kluyveromyces marxianus DMKU3-1042]
349	gi|574143552|dbj|BAO41342.1|	312	24249	4 (3)	4 (3)	0.47	0.087698	probable 26S proteasome regulatory subunit p28 [Kluyveromyces marxianus DMKU3-1042]
350	gi|574144093|dbj|BAO41882.1|	312	28955	6 (5)	4 (3)	0.55	0.102625	phosphomannomutase [Kluyveromyces marxianus DMKU3-1042]
351	gi|574140747|dbj|BAO38541.1|	311	92812	7 (6)	6 (5)	0.19	0.0354524	dipeptidyl aminopeptidase B [Kluyveromyces marxianus DMKU3-1042]
352	gi|574142788|dbj|BAO40580.1|	310	21474	4 (4)	2 (2)	0.55	0.102625	small COPII coat GTPase SAR1 [Kluyveromyces marxianus DMKU3-1042]
353	gi|574142751|dbj|BAO40543.1|	308	21000	4 (4)	3 (3)	0.56	0.104491	peptidyl-prolyl cis-trans isomerase C [Kluyveromyces marxianus DMKU3-1042]
354	gi|574144673|dbj|BAO42461.1|	306	75246	8 (6)	5 (4)	0.19	0.0354524	phosphatidylinositol 4 [Kluyveromyces marxianus DMKU3-1042]
355	gi|574143046|dbj|BAO40837.1|	305	41218	3 (3)	3 (3)	0.26	0.0485138	inosine-5'-monophosphate dehydrogenase [Kluyveromyces marxianus DMKU3-1042]
356	gi|574141979|dbj|BAO39772.1|	303	50886	3 (2)	3 (2)	0.13	0.0242569	D-3-phosphoglycerate dehydrogenase 1 [Kluyveromyces marxianus DMKU3-1042]
357	gi|574139904|dbj|BAO37699.1|	303	21654	2 (2)	2 (2)	0.33	0.0615752	carboxypeptidase Y inhibitor [Kluyveromyces marxianus DMKU3-1042]
358	gi|574140094|dbj|BAO37889.1|	303	28984	2 (2)	2 (2)	0.24	0.044782	SAP super family [Kluyveromyces marxianus DMKU3-1042]
359	gi|574142597|dbj|BAO40389.1|	303	33226	2 (2)	2 (2)	0.21	0.0391842	uridylate kinase [Kluyveromyces marxianus DMKU3-1042]
360	gi|574144367|dbj|BAO42156.1|	303	33062	2 (2)	2 (2)	0.21	0.0391842	37S ribosomal protein S5 [Kluyveromyces marxianus DMKU3-1042]
361	gi|574143270|dbj|BAO41061.1|	303	68332	5 (2)	4 (1)	0.1	0.0186592	UPF0662 protein YPL260W [Kluyveromyces marxianus DMKU3-1042]
362	gi|574140385|dbj|BAO38180.1|	303	33825	4 (2)	3 (1)	0.1	0.0186592	D-arabinitol 2-dehydrogenase [ribulose-forming] [Kluyveromyces marxianus DMKU3-1042]
363	gi|574143523|dbj|BAO41313.1|	303	33104	3 (2)	2 (1)	0.1	0.0186592	protein PET10 [Kluyveromyces marxianus DMKU3-1042]
364	gi|574140942|dbj|BAO38736.1|	303	38658	3 (2)	2 (1)	0.09	0.0167932	pyruvate dehydrogenase E1 component subunit beta [Kluyveromyces marxianus DMKU3-1042]
365	gi|574140770|dbj|BAO38564.1|	303	25938	2 (2)	1 (1)	0.13	0.0242569	flavoprotein-like protein YCP4 [Kluyveromyces marxianus DMKU3-1042]
366	gi|574143542|dbj|BAO41332.1|	303	37507	2 (2)	1 (1)	0.09	0.0167932	mitochondrial RNA-splicing protein MRS4 [Kluyveromyces marxianus DMKU3-1042]
367	gi|574143674|dbj|BAO41464.1|	303	47133	2 (2)	1 (1)	0.07	0.0130614	eukaryotic elongation factor 1Bgamma [Kluyveromyces marxianus DMKU3-1042]
368	gi|574144744|dbj|BAO42532.1|	303	29823	2 (2)	1 (1)	0.11	0.0205251	ribose-5-phosphate isomerase [Kluyveromyces marxianus DMKU3-1042]
369	gi|574139980|dbj|BAO37775.1|	302	86855	10 (7)	7 (6)	0.25	0.0466479	probable aconitate hydratase 2 [Kluyveromyces marxianus DMKU3-1042]
370	gi|574142337|dbj|BAO40129.1|	300	55226	6 (4)	5 (3)	0.19	0.0354524	uncharacterized glycosyl hydrolase YBR056W [Kluyveromyces marxianus DMKU3-1042]
371	gi|574143196|dbj|BAO40987.1|	297	113177	11 (9)	5 (5)	0.15	0.0279887	glycine dehydrogenase [decarboxylating] [Kluyveromyces marxianus DMKU3-1042]
372	gi|574140527|dbj|BAO38322.1|	296	15851	9 (6)	5 (4)	1.63	0.304144	40S ribosomal protein S16 [Kluyveromyces marxianus DMKU3-1042]
373	gi|574140904|dbj|BAO38698.1|	293	15886	5 (5)	3 (3)	0.79	0.147407	myosin light chain 1 [Kluyveromyces marxianus DMKU3-1042]
374	gi|1777439781|gb|QGN13431.1|	292	21628	13 (10)	7 (7)	1.74	0.324669	40S ribosomal protein S9 [Kluyveromyces marxianus]
375	gi|574141447|dbj|BAO39241.1|	292	12888	4 (4)	4 (4)	1.57	0.292949	60S ribosomal protein L33-B [Kluyveromyces marxianus DMKU3-1042]
376	gi|574140596|dbj|BAO38391.1|	291	18174	4 (4)	3 (3)	0.67	0.125016	60S ribosomal protein L21-A [Kluyveromyces marxianus DMKU3-1042]
377	gi|574141284|dbj|BAO39078.1|	289	50212	3 (3)	2 (2)	0.14	0.0261228	alkylphosphocholine resistance protein LEM3 [Kluyveromyces marxianus DMKU3-1042]
378	gi|574144324|dbj|BAO42113.1|	288	49872	5 (4)	4 (4)	0.29	0.0541115	eukaryotic translation initiation factor 4B [Kluyveromyces marxianus DMKU3-1042]
379	gi|574141656|dbj|BAO39449.1|	287	77287	3 (3)	2 (2)	0.09	0.0167932	glutamate--cysteine ligase [Kluyveromyces marxianus DMKU3-1042]
380	gi|574144822|dbj|BAO42610.1|	286	153229	13 (7)	10 (6)	0.13	0.0242569	L-aminoadipate-semialdehyde dehydrogenase [Kluyveromyces marxianus DMKU3-1042]
381	gi|1777440674|gb|QGN14324.1|	285	41827	6 (4)	5 (3)	0.26	0.0485138	glutathione S-transferase omega-like 2 [Kluyveromyces marxianus]
382	gi|693902478|dbj|BAP71454.1|	284	39144	3 (3)	2 (2)	0.28	0.0522456	hypothetical protein KMAR_30649 [Kluyveromyces marxianus]
383	gi|574142179|dbj|BAO39972.1|	282	67964	15 (6)	10 (5)	0.27	0.0503797	ABC transporter ATP-binding protein ARB1 [Kluyveromyces marxianus DMKU3-1042]
384	gi|574143473|dbj|BAO41264.1|	281	48703	8 (5)	5 (4)	0.3	0.0559775	adenylosuccinate synthetase [Kluyveromyces marxianus DMKU3-1042]
385	gi|693901067|dbj|BAP70090.1|	280	110424	5 (4)	5 (4)	0.12	0.022391	26S proteasome regulatory subunit RPN1 [Kluyveromyces marxianus]
386	gi|574141204|dbj|BAO38998.1|	280	27965	3 (3)	2 (2)	0.25	0.0466479	proteasome component Y13 [Kluyveromyces marxianus DMKU3-1042]
387	gi|574142021|dbj|BAO39814.1|	279	108964	6 (2)	6 (2)	0.06	0.0111955	coatomer subunit beta [Kluyveromyces marxianus DMKU3-1042]
388	gi|574143902|dbj|BAO41692.1|	278	57752	9 (7)	7 (6)	0.39	0.0727707	peroxisomal catalase A [Kluyveromyces marxianus DMKU3-1042]
389	gi|693900468|dbj|BAP69573.1|	277	74627	7 (6)	5 (5)	0.24	0.044782	hypothetical protein KMAR_10365 [Kluyveromyces marxianus]
390	gi|574141680|dbj|BAO39473.1|	271	105445	2 (2)	2 (2)	0.06	0.0111955	myosin tail region-interacting protein MTI1 [Kluyveromyces marxianus DMKU3-1042]
391	gi|574142738|dbj|BAO40530.1|	271	18599	4 (2)	2 (1)	0.18	0.0335865	nascent polypeptide-associated complex subunit alpha [Kluyveromyces marxianus DMKU3-1042]
392	gi|693904194|dbj|BAP72999.1|	270	40067	5 (5)	5 (5)	0.49	0.0914299	uncharacterized protein YNL134C [Kluyveromyces marxianus]
393	gi|574144009|dbj|BAO41799.1|	268	135247	9 (6)	7 (5)	0.13	0.0242569	protein transport protein SEC31 [Kluyveromyces marxianus DMKU3-1042]
394	gi|574141900|dbj|BAO39693.1|	268	27227	5 (4)	3 (3)	0.41	0.0765025	2-deoxyglucose-6-phosphate phosphatase 2 [Kluyveromyces marxianus DMKU3-1042]
395	gi|574143330|dbj|BAO41121.1|	267	25742	2 (2)	2 (2)	0.28	0.0522456	riboflavin synthase alpha chain [Kluyveromyces marxianus DMKU3-1042]
396	gi|574140061|dbj|BAO37856.1|	261	49460	4 (4)	3 (3)	0.29	0.0541115	glucan 1,3-beta-glucosidase [Kluyveromyces marxianus DMKU3-1042]
397	gi|574143565|dbj|BAO41355.1|	259	29467	4 (3)	3 (2)	0.24	0.044782	54S ribosomal protein L9 [Kluyveromyces marxianus DMKU3-1042]
398	gi|574143213|dbj|BAO41004.1|	258	42320	5 (3)	5 (3)	0.25	0.0466479	54S ribosomal protein L35 [Kluyveromyces marxianus DMKU3-1042]
399	gi|574142356|dbj|BAO40148.1|	255	40614	8 (5)	6 (3)	0.37	0.0690389	putative phosphoglycerate mutase DET1 [Kluyveromyces marxianus DMKU3-1042]
400	gi|574144729|dbj|BAO42517.1|	254	130932	5 (5)	3 (3)	0.08	0.0149273	tricalbin-1 [Kluyveromyces marxianus DMKU3-1042]
401	gi|574144158|dbj|BAO41947.1|	252	137844	5 (4)	4 (3)	0.07	0.0130614	EH domain-containing and endocytosis protein 1 [Kluyveromyces marxianus DMKU3-1042]
402	gi|693904836|dbj|BAP73597.1|	252	100593	10 (4)	8 (3)	0.1	0.0186592	hypothetical protein KLMA_70344 [Kluyveromyces marxianus]
403	gi|574141898|dbj|BAO39691.1|	251	109334	9 (5)	6 (4)	0.16	0.0298546	phosphate metabolism protein 7 [Kluyveromyces marxianus DMKU3-1042]
404	gi|574141769|dbj|BAO39562.1|	250	31899	6 (3)	3 (1)	0.1	0.0186592	cytochrome c1 [Kluyveromyces marxianus DMKU3-1042]
405	gi|574144391|dbj|BAO42180.1|	250	10628	3 (3)	3 (3)	1.32	0.246301	non-histone chromosomal protein 6 [Kluyveromyces marxianus DMKU3-1042]
406	gi|574143994|dbj|BAO41784.1|	246	48796	6 (5)	5 (4)	0.3	0.0559775	homocitrate synthase [Kluyveromyces marxianus DMKU3-1042]
407	gi|574143188|dbj|BAO40979.1|	244	29265	5 (2)	5 (2)	0.24	0.044782	54S ribosomal protein L24 [Kluyveromyces marxianus DMKU3-1042]
408	gi|2910|emb|CAA40488.1|	244	62175	2 (2)	1 (1)	0.05	0.00932958	2,1-beta-D-fructanfructanohydrolase [Kluyveromyces marxianus]
409	gi|764014377|dbj|BAO42206.2|	243	22240	4 (4)	4 (4)	0.76	0.14181	60S ribosomal protein L19 [Kluyveromyces marxianus DMKU3-1042]
410	gi|1777443813|gb|QGN17463.1|	241	93287	15 (4)	9 (3)	0.11	0.0205251	heat shock protein 78 [Kluyveromyces marxianus]
411	gi|574142675|dbj|BAO40467.1|	239	23306	6 (5)	6 (5)	0.96	0.179128	60S ribosomal protein L6-B [Kluyveromyces marxianus DMKU3-1042]
412	gi|574141652|dbj|BAO39445.1|	239	25141	6 (6)	5 (5)	0.87	0.162335	uncharacterized phosphatase YNL010W [Kluyveromyces marxianus DMKU3-1042]
413	gi|574140147|dbj|BAO37942.1|	237	54547	4 (3)	3 (2)	0.12	0.022391	probable 1,3-beta-glucanosyltransferase GAS3 [Kluyveromyces marxianus DMKU3-1042]
414	gi|574142506|dbj|BAO40298.1|	237	168144	5 (3)	5 (3)	0.06	0.0111955	5'-3' exoribonuclease 1 [Kluyveromyces marxianus DMKU3-1042]
415	gi|320176|pir||S30000	235	15750	5 (4)	3 (2)	0.79	0.147407	ribosomal protein L23a.e - yeast (Kluyveromyces marxianus)
416	gi|574142151|dbj|BAO39944.1|	235	30830	7 (5)	4 (3)	0.51	0.0951617	proteasome component PUP1 [Kluyveromyces marxianus DMKU3-1042]
417	gi|693900599|dbj|BAP69704.1|	235	44302	9 (4)	4 (3)	0.24	0.044782	branched-chain-amino-acid aminotransferase [Kluyveromyces marxianus]
418	gi|574140255|dbj|BAO38050.1|	234	34847	6 (2)	4 (1)	0.1	0.0186592	protein SUR7 [Kluyveromyces marxianus DMKU3-1042]
419	gi|574141078|dbj|BAO38872.1|	230	39335	9 (7)	6 (5)	0.62	0.115687	phospho-2-dehydro-3-deoxyheptonate aldolase [Kluyveromyces marxianus DMKU3-1042]
420	gi|529190215|gb|AGS77199.1|	230	56004	7 (2)	4 (2)	0.12	0.022391	galactokinase [Kluyveromyces marxianus]
421.1	gi|574140741|dbj|BAO38535.1|	229	56784	6 (5)	5 (4)	0.25	0.0466479	SIR4-interacting protein SIF2 [Kluyveromyces marxianus DMKU3-1042]
421.2	gi|1255182549|ref|XP_022675258.1|	35	35582	4 (3)	2 (1)	0.1	0.0186592	uncharacterized protein KLMA_30112 [Kluyveromyces marxianus DMKU3-1042]
421.3	gi|1255187551|ref|XP_022677751.1|	24	89499	5 (2)	3 (1)	0.04	0.00746366	AP-1 complex subunit gamma-1 [Kluyveromyces marxianus DMKU3-1042]
422	gi|574142365|dbj|BAO40157.1|	228	84183	3 (2)	3 (2)	0.08	0.0149273	uncharacterized sugar kinase YDR109C [Kluyveromyces marxianus DMKU3-1042]
423	gi|574141527|dbj|BAO39320.1|	226	32254	4 (3)	3 (2)	0.22	0.0410501	mitochondrial phosphate carrier protein [Kluyveromyces marxianus DMKU3-1042]
424	gi|574141156|dbj|BAO38950.1|	225	13455	2 (2)	2 (2)	0.57	0.106357	40S ribosomal protein S26-A [Kluyveromyces marxianus DMKU3-1042]
425	gi|574141262|dbj|BAO39056.1|	225	62269	8 (4)	5 (3)	0.23	0.0429161	phosphoribosylaminoimidazole carboxylase [Kluyveromyces marxianus DMKU3-1042]
426	gi|574144622|dbj|BAO42410.1|	225	40586	2 (2)	2 (2)	0.17	0.0317206	chorismate synthase [Kluyveromyces marxianus DMKU3-1042]
427	gi|574144084|dbj|BAO41873.1|	225	44092	3 (2)	2 (1)	0.16	0.0298546	saccharopepsin [Kluyveromyces marxianus DMKU3-1042]
428	gi|574140929|dbj|BAO38723.1|	224	117918	10 (5)	9 (5)	0.15	0.0279887	FACT complex subunit SPT16 [Kluyveromyces marxianus DMKU3-1042]
429	gi|574140261|dbj|BAO38056.1|	224	62193	6 (5)	3 (2)	0.11	0.0205251	asparaginyl-tRNA synthetase [Kluyveromyces marxianus DMKU3-1042]
430	gi|574144172|dbj|BAO41961.1|	223	44719	6 (3)	5 (3)	0.24	0.044782	eukaryotic translation initiation factor 5 [Kluyveromyces marxianus DMKU3-1042]
431	gi|574140896|dbj|BAO38690.1|	223	41259	3 (2)	3 (2)	0.17	0.0317206	actin-related protein 2/3 complex subunit 1 [Kluyveromyces marxianus DMKU3-1042]
432	gi|574140086|dbj|BAO37881.1|	221	14092	2 (2)	2 (2)	0.54	0.100759	histone H2A.Z [Kluyveromyces marxianus DMKU3-1042]
433	gi|574142094|dbj|BAO39887.1|	221	84688	5 (4)	5 (4)	0.16	0.0298546	eukaryotic translation initiation factor 3 subunit B [Kluyveromyces marxianus DMKU3-1042]
434	gi|574143692|dbj|BAO41482.1|	220	99581	8 (4)	6 (2)	0.07	0.0130614	heat shock protein 70 homolog LHS1 [Kluyveromyces marxianus DMKU3-1042]
435	gi|574142797|dbj|BAO40589.1|	220	76345	5 (4)	4 (4)	0.18	0.0335865	UPF0061 protein FMP40 [Kluyveromyces marxianus DMKU3-1042]
436	gi|574140958|dbj|BAO38752.1|	220	50138	4 (3)	2 (2)	0.14	0.0261228	rab GDP-dissociation inhibitor [Kluyveromyces marxianus DMKU3-1042]
437	gi|574140790|dbj|BAO38584.1|	218	92355	10 (4)	7 (3)	0.11	0.0205251	U3 small nucleolar RNA-associated protein 13 [Kluyveromyces marxianus DMKU3-1042]
438	gi|574140026|dbj|BAO37821.1|	217	34191	8 (3)	5 (3)	0.32	0.0597093	rRNA 2'-O-methyltransferase fibrillarin [Kluyveromyces marxianus DMKU3-1042]
439	gi|574144931|dbj|BAO42719.1|	217	29227	8 (4)	6 (3)	0.38	0.0709048	succinate dehydrogenase [ubiquinone] iron-sulfur subunit [Kluyveromyces marxianus DMKU3-1042]
440	gi|574144745|dbj|BAO42533.1|	217	21472	2 (2)	2 (2)	0.34	0.0634411	40S ribosomal protein S7-A [Kluyveromyces marxianus DMKU3-1042]
441	gi|574142414|dbj|BAO40206.1|	217	40609	4 (2)	4 (2)	0.17	0.0317206	hypothetical protein KLMA_40182 [Kluyveromyces marxianus DMKU3-1042]
442	gi|574144459|dbj|BAO42248.1|	216	105956	11 (6)	7 (5)	0.16	0.0298546	coatomer subunit gamma [Kluyveromyces marxianus DMKU3-1042]
443	gi|574140278|dbj|BAO38073.1|	216	69132	8 (4)	6 (3)	0.15	0.0279887	replication factor A protein 1 [Kluyveromyces marxianus DMKU3-1042]
444.1	gi|693900779|dbj|BAP69884.1|	212	10923	4 (3)	2 (2)	0.74	0.138078	60S acidic ribosomal protein P1-alpha [Kluyveromyces marxianus]
444.2	gi|1255180441|ref|XP_022674213.1|	156	10895	6 (3)	3 (2)	0.74	0.138078	60S acidic ribosomal protein P1-alpha [Kluyveromyces marxianus DMKU3-1042]
445	gi|574141526|dbj|BAO39319.1|	212	43846	4 (3)	4 (3)	0.24	0.044782	flavohemoprotein [Kluyveromyces marxianus DMKU3-1042]
446	gi|574140718|dbj|BAO38512.1|	211	17519	4 (3)	2 (2)	0.7	0.130614	60S ribosomal protein L24 [Kluyveromyces marxianus DMKU3-1042]
447	gi|574141143|dbj|BAO38937.1|	211	37715	5 (2)	3 (1)	0.09	0.0167932	protein SIS1 [Kluyveromyces marxianus DMKU3-1042]
448	gi|574142667|dbj|BAO40459.1|	210	29290	4 (4)	3 (3)	0.38	0.0709048	proteasome component PUP2 [Kluyveromyces marxianus DMKU3-1042]
449	gi|574141177|dbj|BAO38971.1|	209	34203	4 (2)	4 (2)	0.2	0.0373183	protein GVP36 [Kluyveromyces marxianus DMKU3-1042]
450	gi|574144650|dbj|BAO42438.1|	209	30136	9 (4)	7 (4)	0.52	0.0970276	37S ribosomal protein S25 [Kluyveromyces marxianus DMKU3-1042]
451	gi|574143856|dbj|BAO41646.1|	208	28014	5 (3)	3 (2)	0.4	0.0746366	ULP1-interacting protein 4 [Kluyveromyces marxianus DMKU3-1042]
452	gi|1350751|sp|P48536.2|RL39_KLUMA	205	6249	3 (2)	2 (1)	0.58	0.108223	RecName: Full=60S ribosomal protein L39; AltName: Full=L46
453	gi|574141615|dbj|BAO39408.1|	201	57808	7 (4)	5 (3)	0.25	0.0466479	mitochondrial inner membrane i-AAA protease supercomplex subunit MGR3 [Kluyveromyces marxianus DMKU3-1042]
454	gi|574143984|dbj|BAO41774.1|	200	16506	3 (3)	2 (2)	0.45	0.0839662	hit family protein 1 [Kluyveromyces marxianus DMKU3-1042]
455	gi|574140940|dbj|BAO38734.1|	200	70131	5 (3)	5 (3)	0.15	0.0279887	methylenetetrahydrofolate reductase 2 [Kluyveromyces marxianus DMKU3-1042]
456	gi|574144105|dbj|BAO41894.1|	199	83143	7 (4)	5 (4)	0.17	0.0317206	elongation factor G [Kluyveromyces marxianus DMKU3-1042]
457	gi|574141993|dbj|BAO39786.1|	199	57158	6 (4)	5 (4)	0.25	0.0466479	threonine synthase [Kluyveromyces marxianus DMKU3-1042]
458	gi|693904661|dbj|BAP73422.1|	197	12314	8 (5)	3 (3)	1.09	0.203385	60S ribosomal protein L23 [Kluyveromyces marxianus]
459	gi|693905173|dbj|BAP73884.1|	197	33975	7 (3)	4 (2)	0.32	0.0597093	protein BGL2 [Kluyveromyces marxianus]
460	gi|574143973|dbj|BAO41763.1|	197	24968	4 (2)	3 (2)	0.29	0.0541115	altered inheritance rate of mitochondria protein 38 [Kluyveromyces marxianus DMKU3-1042]
461	gi|574141968|dbj|BAO39761.1|	197	48830	6 (3)	5 (3)	0.22	0.0410501	26S protease subunit RPT4 [Kluyveromyces marxianus DMKU3-1042]
462	gi|574141019|dbj|BAO38813.1|	196	10748	2 (2)	2 (2)	0.74	0.138078	60S acidic ribosomal protein P2-alpha [Kluyveromyces marxianus DMKU3-1042]
463	gi|764014382|dbj|BAO42539.2|	195	29661	4 (2)	3 (1)	0.11	0.0205251	hypothetical protein KLMA_80228 [Kluyveromyces marxianus DMKU3-1042]
464	gi|574141619|dbj|BAO39412.1|	195	80185	7 (3)	5 (2)	0.08	0.0149273	AP-1 complex subunit beta-1 [Kluyveromyces marxianus DMKU3-1042]
465	gi|1777443692|gb|QGN17342.1|	192	49215	3 (3)	3 (3)	0.21	0.0391842	putative aminotransferase C660.12c [Kluyveromyces marxianus]
466.1	gi|1777440619|gb|QGN14269.1|	192	139270	7 (4)	6 (4)	0.1	0.0186592	trehalose synthase complex regulatory subunit TPS3 [Kluyveromyces marxianus]
466.2	gi|1255180327|ref|XP_022674155.1|	155	42419	7 (5)	4 (4)	0.35	0.065307	cAMP-dependent protein kinase type 2 [Kluyveromyces marxianus DMKU3-1042]
467	gi|574141219|dbj|BAO39013.1|	192	58881	6 (4)	5 (4)	0.24	0.044782	UPF0673 membrane protein YHR009C [Kluyveromyces marxianus DMKU3-1042]
468	gi|574141381|dbj|BAO39175.1|	192	31103	5 (5)	2 (2)	0.36	0.067173	eukaryotic translation initiation factor 2 subunit beta [Kluyveromyces marxianus DMKU3-1042]
469	gi|574140535|dbj|BAO38330.1|	190	17122	5 (5)	2 (2)	0.43	0.0802344	eukaryotic translation initiation factor 5A-2 [Kluyveromyces marxianus DMKU3-1042]
470	gi|574140906|dbj|BAO38700.1|	190	41923	3 (3)	2 (2)	0.16	0.0298546	GU4 nucleic-binding protein 1 [Kluyveromyces marxianus DMKU3-1042]
471	gi|574144327|dbj|BAO42116.1|	189	22798	3 (2)	2 (2)	0.32	0.0597093	GTP-binding protein Rho1 [Kluyveromyces marxianus DMKU3-1042]
472	gi|693904707|dbj|BAP73468.1|	189	12269	2 (2)	2 (2)	0.63	0.117553	hypothetical protein KLMA_70203 [Kluyveromyces marxianus]
473	gi|574144678|dbj|BAO42466.1|	188	101910	4 (3)	3 (3)	0.1	0.0186592	protein transport protein SEC24 [Kluyveromyces marxianus DMKU3-1042]
474	gi|574143553|dbj|BAO41343.1|	188	34091	3 (3)	2 (2)	0.2	0.0373183	prohibitin-2 [Kluyveromyces marxianus DMKU3-1042]
475	gi|574140480|dbj|BAO38275.1|	188	164747	5 (3)	5 (3)	0.06	0.0111955	protein SNQ2 [Kluyveromyces marxianus DMKU3-1042]
476	gi|574141531|dbj|BAO39324.1|	187	54199	6 (3)	4 (3)	0.19	0.0354524	anthranilate synthase component 2 [Kluyveromyces marxianus DMKU3-1042]
477	gi|574142684|dbj|BAO40476.1|	187	13131	5 (4)	3 (3)	1.01	0.188457	60S ribosomal protein L31-A [Kluyveromyces marxianus DMKU3-1042]
478	gi|574142623|dbj|BAO40415.1|	187	40330	2 (2)	1 (1)	0.08	0.0149273	malate dehydrogenase [Kluyveromyces marxianus DMKU3-1042]
479	gi|1777440161|gb|QGN13811.1|	187	20721	8 (2)	3 (1)	0.16	0.0298546	60S ribosomal protein L18 [Kluyveromyces marxianus]
480	gi|764014369|dbj|BAO41916.2|	186	8765	3 (2)	1 (1)	0.4	0.0746366	40S ribosomal protein S29 [Kluyveromyces marxianus DMKU3-1042]
481	gi|574140497|dbj|BAO38292.1|	186	63175	7 (2)	6 (2)	0.11	0.0205251	aspartyl-tRNA synthetase [Kluyveromyces marxianus DMKU3-1042]
482	gi|574141475|dbj|BAO39269.1|	185	48915	3 (3)	2 (2)	0.14	0.0261228	nicotinate phosphoribosyltransferase [Kluyveromyces marxianus DMKU3-1042]
483	gi|574144277|dbj|BAO42066.1|	185	32318	3 (2)	3 (2)	0.22	0.0410501	protein SSO2 [Kluyveromyces marxianus DMKU3-1042]
484	gi|574142308|dbj|BAO40100.1|	184	98761	3 (3)	2 (2)	0.07	0.0130614	nuclear cap-binding protein complex subunit 1 [Kluyveromyces marxianus DMKU3-1042]
485	gi|574142029|dbj|BAO39822.1|	184	75832	7 (4)	5 (3)	0.14	0.0261228	homoaconitase [Kluyveromyces marxianus DMKU3-1042]
486	gi|574140400|dbj|BAO38195.1|	184	55552	5 (4)	4 (3)	0.26	0.0485138	37S ribosomal protein NAM9 [Kluyveromyces marxianus DMKU3-1042]
487	gi|693900307|dbj|BAP69412.1|	183	15579	2 (2)	2 (2)	0.48	0.0895639	ATP synthase subunit H [Kluyveromyces marxianus]
488	gi|574141564|dbj|BAO39357.1|	182	44512	5 (3)	3 (2)	0.15	0.0279887	37S ribosomal protein MRP4 [Kluyveromyces marxianus DMKU3-1042]
489	gi|574142162|dbj|BAO39955.1|	179	34344	3 (3)	2 (2)	0.2	0.0373183	v-type proton ATPase subunit D [Kluyveromyces marxianus DMKU3-1042]
490	gi|574141409|dbj|BAO39203.1|	179	33949	5 (3)	3 (1)	0.1	0.0186592	54S ribosomal protein L22 [Kluyveromyces marxianus DMKU3-1042]
491	gi|574143038|dbj|BAO40829.1|	178	38356	6 (4)	5 (3)	0.28	0.0522456	54S ribosomal protein L4 [Kluyveromyces marxianus DMKU3-1042]
492	gi|574141003|dbj|BAO38797.1|	178	19784	7 (4)	5 (4)	0.88	0.164201	60S ribosomal protein L11 [Kluyveromyces marxianus DMKU3-1042]
493	gi|574140158|dbj|BAO37953.1|	178	33311	6 (3)	6 (3)	0.33	0.0615752	6-phosphogluconolactonase 3 [Kluyveromyces marxianus DMKU3-1042]
494	gi|693900263|dbj|BAP69368.1|	177	48012	4 (3)	4 (3)	0.22	0.0410501	glycerol-3-phosphate dehydrogenase [NAD+] 1 [Kluyveromyces marxianus]
495	gi|574140704|dbj|BAO38498.1|	177	174724	4 (3)	4 (3)	0.06	0.0111955	vacuolar protein sorting/targeting protein PEP1 [Kluyveromyces marxianus DMKU3-1042]
496	gi|574141884|dbj|BAO39677.1|	176	49878	5 (4)	4 (4)	0.29	0.0541115	nuclear localization sequence-binding protein [Kluyveromyces marxianus DMKU3-1042]
497.1	gi|574140096|dbj|BAO37891.1|	176	89496	10 (4)	7 (4)	0.15	0.0279887	DNA topoisomerase 1 [Kluyveromyces marxianus DMKU3-1042]
497.2	gi|1255183035|ref|XP_022675503.1|	25	89543	11 (2)	5 (2)	0.08	0.0149273	protein PDC2 [Kluyveromyces marxianus DMKU3-1042]
497.3	gi|1255183017|ref|XP_022675494.1|	23	171298	3 (2)	3 (2)	0.04	0.00746366	ATP-dependent permease PDR12 [Kluyveromyces marxianus DMKU3-1042]
498	gi|574144819|dbj|BAO42607.1|	175	25117	4 (2)	3 (1)	0.13	0.0242569	ADP-ribose pyrophosphatase [Kluyveromyces marxianus DMKU3-1042]
499	gi|574140450|dbj|BAO38245.1|	175	40969	3 (3)	2 (2)	0.26	0.0485138	mitochondrial intermembrane space import and assembly protein 40 [Kluyveromyces marxianus DMKU3-1042]
500	gi|81249994|gb|ABB69703.1|	175	32232	11 (7)	5 (4)	0.8	0.149273	inorganic pyrophosphatase [Kluyveromyces marxianus]
501	gi|574143154|dbj|BAO40945.1|	173	193799	8 (5)	7 (4)	0.07	0.0130614	rRNA biogenesis protein RRP5 [Kluyveromyces marxianus DMKU3-1042]
502	gi|1777444035|gb|QGN17685.1|	173	88263	10 (5)	7 (3)	0.12	0.022391	ubiquitin carboxyl-terminal hydrolase 1 [Kluyveromyces marxianus]
503	gi|574141867|dbj|BAO39660.1|	173	38118	2 (2)	2 (2)	0.18	0.0335865	putative pyridoxal reductase [Kluyveromyces marxianus DMKU3-1042]
504	gi|574142902|dbj|BAO40693.1|	172	39831	5 (3)	4 (2)	0.17	0.0317206	uncharacterized protein in HIS3 3'region [Kluyveromyces marxianus DMKU3-1042]
505	gi|574144688|dbj|BAO42476.1|	172	43702	5 (2)	4 (1)	0.08	0.0149273	histidinol-phosphate aminotransferase [Kluyveromyces marxianus DMKU3-1042]
506	gi|574143100|dbj|BAO40891.1|	170	31754	6 (4)	3 (3)	0.35	0.065307	ATP synthase subunit gamma [Kluyveromyces marxianus DMKU3-1042]
507	gi|574144709|dbj|BAO42497.1|	170	94165	5 (2)	4 (2)	0.07	0.0130614	eukaryotic translation initiation factor 3 subunit C [Kluyveromyces marxianus DMKU3-1042]
508	gi|574140005|dbj|BAO37800.1|	170	80210	2 (2)	2 (2)	0.08	0.0149273	protein MAM3 [Kluyveromyces marxianus DMKU3-1042]
509	gi|574141279|dbj|BAO39073.1|	169	11408	3 (3)	2 (2)	0.69	0.128748	YCII super family [Kluyveromyces marxianus DMKU3-1042]
510	gi|574141174|dbj|BAO38968.1|	169	47976	5 (2)	3 (1)	0.07	0.0130614	uncharacterized protein YPR148C [Kluyveromyces marxianus DMKU3-1042]
511	gi|574141913|dbj|BAO39706.1|	169	40388	9 (5)	5 (4)	0.37	0.0690389	uncharacterized protein YMR152W [Kluyveromyces marxianus DMKU3-1042]
512	gi|574141133|dbj|BAO38927.1|	169	36734	3 (2)	3 (2)	0.19	0.0354524	uncharacterized protein YKL151C [Kluyveromyces marxianus DMKU3-1042]
513	gi|574141980|dbj|BAO39773.1|	168	103058	4 (2)	3 (2)	0.06	0.0111955	26S proteasome regulatory subunit RPN2 [Kluyveromyces marxianus DMKU3-1042]
514	gi|693905385|dbj|BAP74096.1|	167	185629	6 (2)	6 (2)	0.04	0.00746366	hypothetical protein KMAR_80395 [Kluyveromyces marxianus]
515	gi|574141878|dbj|BAO39671.1|	167	37708	6 (3)	5 (3)	0.29	0.0541115	UPF0160 protein YER156C [Kluyveromyces marxianus DMKU3-1042]
516	gi|574143630|dbj|BAO41420.1|	166	15347	4 (3)	3 (3)	0.82	0.153005	histone H3 [Kluyveromyces marxianus DMKU3-1042]
517	gi|574140064|dbj|BAO37859.1|	166	26807	6 (6)	3 (3)	0.42	0.0783684	uncharacterized protein YLR301W [Kluyveromyces marxianus DMKU3-1042]
518	gi|574143432|dbj|BAO41223.1|	166	49994	5 (2)	4 (2)	0.14	0.0261228	ruvB-like helicase 1 [Kluyveromyces marxianus DMKU3-1042]
519	gi|574144631|dbj|BAO42419.1|	166	9717	2 (2)	2 (2)	0.84	0.156737	protease B inhibitors 2 and 1 [Kluyveromyces marxianus DMKU3-1042]
520	gi|574143660|dbj|BAO41450.1|	166	24723	4 (2)	2 (2)	0.29	0.0541115	UPF0659 protein YMR090W [Kluyveromyces marxianus DMKU3-1042]
521	gi|693901500|dbj|BAP70523.1|	165	18182	3 (2)	3 (2)	0.41	0.0765025	yjgF YER057c UK114 family [Kluyveromyces marxianus]
522	gi|574140560|dbj|BAO38355.1|	164	28404	3 (2)	3 (2)	0.25	0.0466479	cell polarity protein alp11 [Kluyveromyces marxianus DMKU3-1042]
523	gi|574142352|dbj|BAO40144.1|	163	23389	5 (2)	3 (2)	0.31	0.0578434	30S ribosomal protein S10 [Kluyveromyces marxianus DMKU3-1042]
524	gi|574140755|dbj|BAO38549.1|	163	8864	3 (2)	3 (2)	0.94	0.175396	ribosomal protein S27 [Kluyveromyces marxianus DMKU3-1042]
525	gi|574140566|dbj|BAO38361.1|	163	50130	3 (3)	3 (3)	0.21	0.0391842	probable mannosyltransferase KTR3 [Kluyveromyces marxianus DMKU3-1042]
526	gi|574141040|dbj|BAO38834.1|	162	38777	4 (2)	3 (1)	0.09	0.0167932	eukaryotic translation initiation factor 3 subunit I [Kluyveromyces marxianus DMKU3-1042]
527	gi|574141986|dbj|BAO39779.1|	162	32496	3 (2)	2 (2)	0.21	0.0391842	coatomer subunit epsilon [Kluyveromyces marxianus DMKU3-1042]
528	gi|574143199|dbj|BAO40990.1|	161	27065	4 (4)	4 (4)	0.59	0.110089	37S ribosomal protein S17 [Kluyveromyces marxianus DMKU3-1042]
529	gi|574142876|dbj|BAO40667.1|	160	70146	3 (2)	3 (2)	0.1	0.0186592	calnexin homolog [Kluyveromyces marxianus DMKU3-1042]
530	gi|574144834|dbj|BAO42622.1|	160	17824	2 (2)	2 (2)	0.41	0.0765025	cytochrome B pre-mRNA-processing protein 6 [Kluyveromyces marxianus DMKU3-1042]
531	gi|574141682|dbj|BAO39475.1|	159	26943	5 (3)	3 (2)	0.42	0.0783684	clathrin light chain [Kluyveromyces marxianus DMKU3-1042]
532	gi|574141405|dbj|BAO39199.1|	159	29122	3 (2)	3 (2)	0.24	0.044782	rho (Ras homology) family [Kluyveromyces marxianus DMKU3-1042]
533	gi|574142681|dbj|BAO40473.1|	158	45263	5 (2)	4 (2)	0.15	0.0279887	epsin-3 [Kluyveromyces marxianus DMKU3-1042]
534	gi|574144926|dbj|BAO42714.1|	158	162324	9 (1)	8 (1)	0.02	0.00373183	DNA-directed RNA polymerase III subunit RPC1 [Kluyveromyces marxianus DMKU3-1042]
535	gi|574140262|dbj|BAO38057.1|	158	76162	5 (1)	5 (1)	0.04	0.00746366	putative prolyl-tRNA synthetase YHR020W [Kluyveromyces marxianus DMKU3-1042]
536	gi|574142515|dbj|BAO40307.1|	158	58943	5 (1)	5 (1)	0.06	0.0111955	T-complex protein 1 subunit gamma [Kluyveromyces marxianus DMKU3-1042]
537	gi|574141641|dbj|BAO39434.1|	158	79967	6 (1)	6 (1)	0.04	0.00746366	tRNA (cytosine-5-)-methyltransferase NCL1 [Kluyveromyces marxianus DMKU3-1042]
538	gi|574142048|dbj|BAO39841.1|	158	59042	5 (1)	4 (1)	0.06	0.0111955	ribosome-associated complex subunit SSZ1 [Kluyveromyces marxianus DMKU3-1042]
539	gi|574142112|dbj|BAO39905.1|	158	102117	4 (1)	4 (1)	0.03	0.00559775	calcium-transporting ATPase 1 [Kluyveromyces marxianus DMKU3-1042]
540	gi|574142064|dbj|BAO39857.1|	158	33954	4 (1)	3 (1)	0.1	0.0186592	UPF0010 protein YMR099C [Kluyveromyces marxianus DMKU3-1042]
541	gi|574141077|dbj|BAO38871.1|	158	60513	4 (1)	3 (1)	0.05	0.00932958	imidazole glycerol phosphate synthase hisHF [Kluyveromyces marxianus DMKU3-1042]
542	gi|574144186|dbj|BAO41975.1|	158	57612	2 (1)	2 (1)	0.06	0.0111955	histidyl-tRNA synthetase [Kluyveromyces marxianus DMKU3-1042]
543	gi|574140332|dbj|BAO38127.1|	158	56432	5 (1)	3 (1)	0.06	0.0111955	amidophosphoribosyltransferase [Kluyveromyces marxianus DMKU3-1042]
544	gi|574142517|dbj|BAO40309.1|	158	83657	3 (1)	3 (1)	0.04	0.00746366	vacuolar transporter chaperone 4 [Kluyveromyces marxianus DMKU3-1042]
545	gi|574141434|dbj|BAO39228.1|	158	50745	4 (1)	3 (1)	0.06	0.0111955	dnaJ homolog 1 [Kluyveromyces marxianus DMKU3-1042]
546	gi|574141831|dbj|BAO39624.1|	158	22790	5 (1)	4 (1)	0.15	0.0279887	nuclear cap-binding protein subunit 2 [Kluyveromyces marxianus DMKU3-1042]
547	gi|574142483|dbj|BAO40275.1|	158	43206	2 (1)	2 (1)	0.08	0.0149273	proteasome-interacting protein CIC1 [Kluyveromyces marxianus DMKU3-1042]
548	gi|574141459|dbj|BAO39253.1|	158	32657	5 (1)	4 (1)	0.1	0.0186592	mitochondrial 2-oxodicarboxylate carrier 2 [Kluyveromyces marxianus DMKU3-1042]
549	gi|574144307|dbj|BAO42096.1|	158	60065	2 (1)	2 (1)	0.05	0.00932958	ATP-dependent RNA helicase DHH1 [Kluyveromyces marxianus DMKU3-1042]
550	gi|574141337|dbj|BAO39131.1|	158	54585	3 (1)	2 (1)	0.06	0.0111955	aldehyde dehydrogenase [NAD(P)+] 1 [Kluyveromyces marxianus DMKU3-1042]
551	gi|574144425|dbj|BAO42214.1|	158	148980	5 (1)	3 (1)	0.02	0.00373183	transcriptional activator SPT7 [Kluyveromyces marxianus DMKU3-1042]
552	gi|574141316|dbj|BAO39110.1|	158	17172	2 (1)	2 (1)	0.2	0.0373183	37S ribosomal protein S8 [Kluyveromyces marxianus DMKU3-1042]
553	gi|693905227|dbj|BAP73938.1|	158	72777	3 (1)	3 (1)	0.05	0.00932958	probable electron transfer flavoprotein-ubiquinone oxidoreductase [Kluyveromyces marxianus]
554	gi|574139899|dbj|BAO37694.1|	158	10699	3 (1)	3 (1)	0.32	0.0597093	ubiquitin-like protein SMT3 [Kluyveromyces marxianus DMKU3-1042]
555	gi|574144604|dbj|BAO42392.1|	158	24142	5 (1)	2 (1)	0.14	0.0261228	ribosome biogenesis protein RLP24 [Kluyveromyces marxianus DMKU3-1042]
556	gi|693903677|dbj|BAP72529.1|	158	47937	2 (1)	2 (1)	0.07	0.0130614	uncharacterized oxidoreductase YHL021C [Kluyveromyces marxianus]
557	gi|574140825|dbj|BAO38619.1|	158	32525	3 (1)	3 (1)	0.1	0.0186592	putative mitochondrial carrier protein YHM1/SHM1 [Kluyveromyces marxianus DMKU3-1042]
558	gi|574144736|dbj|BAO42524.1|	158	61158	2 (1)	2 (1)	0.05	0.00932958	protein phosphatase 2C homolog 5 [Kluyveromyces marxianus DMKU3-1042]
559	gi|574143005|dbj|BAO40796.1|	158	115438	4 (1)	3 (1)	0.03	0.00559775	eukaryotic initiation factor 4F subunit p150 [Kluyveromyces marxianus DMKU3-1042]
560	gi|574141713|dbj|BAO39506.1|	158	43985	5 (1)	2 (1)	0.08	0.0149273	tyrosyl-tRNA synthetase [Kluyveromyces marxianus DMKU3-1042]
561	gi|574141485|dbj|BAO39279.1|	158	57044	3 (1)	2 (1)	0.06	0.0111955	aminopeptidase Y [Kluyveromyces marxianus DMKU3-1042]
562	gi|574143272|dbj|BAO41063.1|	158	87338	2 (1)	2 (1)	0.04	0.00746366	flo11 super family [Kluyveromyces marxianus DMKU3-1042]
563	gi|574140052|dbj|BAO37847.1|	158	24340	2 (1)	2 (1)	0.14	0.0261228	GTP-binding nuclear protein GSP1/Ran [Kluyveromyces marxianus DMKU3-1042]
564	gi|574142841|dbj|BAO40633.1|	158	45908	2 (1)	2 (1)	0.07	0.0130614	26S proteasome regulatory subunit RPN9 [Kluyveromyces marxianus DMKU3-1042]
565	gi|574143383|dbj|BAO41174.1|	158	51188	3 (1)	2 (1)	0.06	0.0111955	tRNA (guanine-N(7)-)-methyltransferase subunit TRM82 [Kluyveromyces marxianus DMKU3-1042]
566	gi|574143573|dbj|BAO41363.1|	158	45228	2 (1)	2 (1)	0.07	0.0130614	uncharacterized GTP-binding protein YGR210C [Kluyveromyces marxianus DMKU3-1042]
567	gi|574142471|dbj|BAO40263.1|	158	32425	3 (1)	2 (1)	0.1	0.0186592	37S ribosomal protein S28 [Kluyveromyces marxianus DMKU3-1042]
568	gi|693901678|dbj|BAP70701.1|	158	76072	2 (1)	2 (1)	0.04	0.00746366	NADPH-cytochrome P450 reductase [Kluyveromyces marxianus]
569	gi|574141745|dbj|BAO39538.1|	158	32642	2 (1)	2 (1)	0.1	0.0186592	hydroxyacylglutathione hydrolase [Kluyveromyces marxianus DMKU3-1042]
570	gi|1777442569|gb|QGN16219.1|	158	6698	2 (1)	2 (1)	0.54	0.100759	cytochrome c oxidase subunit 7A [Kluyveromyces marxianus]
571	gi|574140453|dbj|BAO38248.1|	158	53403	2 (1)	2 (1)	0.06	0.0111955	threonyl-tRNA synthetase [Kluyveromyces marxianus DMKU3-1042]
572	gi|574140072|dbj|BAO37867.1|	158	55953	2 (1)	2 (1)	0.06	0.0111955	protein SDS23 [Kluyveromyces marxianus DMKU3-1042]
573	gi|574143137|dbj|BAO40928.1|	158	71098	2 (1)	2 (1)	0.05	0.00932958	heat shock protein SSQ1 [Kluyveromyces marxianus DMKU3-1042]
574	gi|574144381|dbj|BAO42170.1|	158	28447	2 (1)	2 (1)	0.12	0.022391	proteasome component PRE6 [Kluyveromyces marxianus DMKU3-1042]
575	gi|529190223|gb|AGS77203.1|	158	57062	2 (1)	1 (1)	0.06	0.0111955	trehalose-6-phosphate synthase [Kluyveromyces marxianus]
576	gi|574139887|dbj|BAO37682.1|	158	16131	1 (1)	1 (1)	0.21	0.0391842	selR super family [Kluyveromyces marxianus DMKU3-1042]
577	gi|574140202|dbj|BAO37997.1|	158	30111	1 (1)	1 (1)	0.11	0.0205251	autophagy-related protein 27 [Kluyveromyces marxianus DMKU3-1042]
578	gi|574140208|dbj|BAO38003.1|	158	12590	1 (1)	1 (1)	0.27	0.0503797	replication factor A protein 3 [Kluyveromyces marxianus DMKU3-1042]
579	gi|574140349|dbj|BAO38144.1|	158	38717	1 (1)	1 (1)	0.09	0.0167932	probable quinone oxidoreductase [Kluyveromyces marxianus DMKU3-1042]
580	gi|574140358|dbj|BAO38153.1|	158	55077	1 (1)	1 (1)	0.06	0.0111955	ubiquitin carboxyl-terminal hydrolase 6 [Kluyveromyces marxianus DMKU3-1042]
581	gi|574140456|dbj|BAO38251.1|	158	13234	2 (1)	1 (1)	0.26	0.0485138	acyl carrier protein [Kluyveromyces marxianus DMKU3-1042]
582	gi|574140959|dbj|BAO38753.1|	158	46646	1 (1)	1 (1)	0.07	0.0130614	putative 2-hydroxyacid dehydrogenase YGL185C [Kluyveromyces marxianus DMKU3-1042]
583	gi|574141050|dbj|BAO38844.1|	158	47106	1 (1)	1 (1)	0.07	0.0130614	nucleoporin ASM4 [Kluyveromyces marxianus DMKU3-1042]
584	gi|574141550|dbj|BAO39343.1|	158	50219	1 (1)	1 (1)	0.07	0.0130614	actin-related protein 3 [Kluyveromyces marxianus DMKU3-1042]
585	gi|574141644|dbj|BAO39437.1|	158	35991	1 (1)	1 (1)	0.09	0.0167932	serine/threonine-protein phosphatase PP1-2 [Kluyveromyces marxianus DMKU3-1042]
586	gi|574141808|dbj|BAO39601.1|	158	13644	1 (1)	1 (1)	0.25	0.0466479	ATP synthase subunit g [Kluyveromyces marxianus DMKU3-1042]
587	gi|574142328|dbj|BAO40120.1|	158	63886	1 (1)	1 (1)	0.05	0.00932958	polyamine transporter 1 [Kluyveromyces marxianus DMKU3-1042]
588	gi|574142764|dbj|BAO40556.1|	158	30420	1 (1)	1 (1)	0.11	0.0205251	cell membrane protein YLR414C [Kluyveromyces marxianus DMKU3-1042]
589	gi|574143054|dbj|BAO40845.1|	158	95287	1 (1)	1 (1)	0.03	0.00559775	importin subunit beta-1 [Kluyveromyces marxianus DMKU3-1042]
590	gi|574143132|dbj|BAO40923.1|	158	49114	1 (1)	1 (1)	0.07	0.0130614	tryptophanyl-tRNA synthetase [Kluyveromyces marxianus DMKU3-1042]
591	gi|574143245|dbj|BAO41036.1|	158	24478	1 (1)	1 (1)	0.14	0.0261228	protein FMP52 [Kluyveromyces marxianus DMKU3-1042]
592	gi|574143249|dbj|BAO41040.1|	158	39392	1 (1)	1 (1)	0.08	0.0149273	nuclear localization sequence-binding protein [Kluyveromyces marxianus DMKU3-1042]
593	gi|574143529|dbj|BAO41319.1|	158	20095	2 (1)	1 (1)	0.17	0.0317206	sm-like protein LSm1 [Kluyveromyces marxianus DMKU3-1042]
594	gi|574144716|dbj|BAO42504.1|	158	121872	1 (1)	1 (1)	0.03	0.00559775	importin subunit beta-3 [Kluyveromyces marxianus DMKU3-1042]
595	gi|574144749|dbj|BAO42537.1|	158	36638	1 (1)	1 (1)	0.09	0.0167932	mitochondrial carnitine carrier [Kluyveromyces marxianus DMKU3-1042]
596	gi|574144877|dbj|BAO42665.1|	158	22428	1 (1)	1 (1)	0.15	0.0279887	proteasome component PUP3 [Kluyveromyces marxianus DMKU3-1042]
597	gi|574141992|dbj|BAO39785.1|	158	52039	4 (2)	4 (2)	0.13	0.0242569	transcription regulatory protein SNF12 [Kluyveromyces marxianus DMKU3-1042]
598	gi|574141810|dbj|BAO39603.1|	157	27694	4 (3)	1 (1)	0.12	0.022391	54S ribosomal protein L15 [Kluyveromyces marxianus DMKU3-1042]
599	gi|574143343|dbj|BAO41134.1|	157	47171	4 (4)	3 (3)	0.22	0.0410501	mitochondrial import inner membrane translocase subunit TIM44 [Kluyveromyces marxianus DMKU3-1042]
600	gi|574143935|dbj|BAO41725.1|	156	29971	2 (2)	1 (1)	0.23	0.0429161	pyrroline-5-carboxylate reductase [Kluyveromyces marxianus DMKU3-1042]
601	gi|34485862|gb|AAQ73313.1|	156	24200	5 (4)	3 (2)	0.68	0.126882	imidazoleglycerol-phosphate dehydratase [Kluyveromyces marxianus]
602	gi|574141400|dbj|BAO39194.1|	155	15719	4 (2)	3 (1)	0.22	0.0410501	54S ribosomal protein L19 [Kluyveromyces marxianus DMKU3-1042]
603	gi|574143626|dbj|BAO41416.1|	155	53706	3 (3)	2 (2)	0.13	0.0242569	succinate-semialdehyde dehydrogenase [NADP+] [Kluyveromyces marxianus DMKU3-1042]
604	gi|574144552|dbj|BAO42340.1|	154	58787	5 (5)	3 (3)	0.18	0.0335865	proteinase YSCB [Kluyveromyces marxianus DMKU3-1042]
605	gi|574141142|dbj|BAO38936.1|	153	54161	6 (5)	5 (4)	0.27	0.0503797	centromere/microtubule-binding protein CBF5 [Kluyveromyces marxianus DMKU3-1042]
606	gi|574140013|dbj|BAO37808.1|	152	80115	5 (2)	5 (2)	0.08	0.0149273	putative mitochondrial carnitine O-acetyltransferase [Kluyveromyces marxianus DMKU3-1042]
607	gi|1777440193|gb|QGN13843.1|	147	109593	9 (1)	5 (1)	0.03	0.00559775	RSC chromatin remodeling complex subunit RSC8 [Kluyveromyces marxianus]
608	gi|574140537|dbj|BAO38332.1|	146	134518	3 (1)	3 (1)	0.02	0.00373183	probable cation-transporting ATPase 1 [Kluyveromyces marxianus DMKU3-1042]
609	gi|574142376|dbj|BAO40168.1|	145	29474	4 (3)	3 (2)	0.24	0.044782	54S ribosomal protein L1 [Kluyveromyces marxianus DMKU3-1042]
610	gi|574144867|dbj|BAO42655.1|	144	56846	6 (4)	5 (3)	0.18	0.0335865	anthranilate synthase component 1 [Kluyveromyces marxianus DMKU3-1042]
611	gi|574140964|dbj|BAO38758.1|	144	51773	1 (1)	1 (1)	0.06	0.0111955	protein phosphatase PP2A regulatory subunit B [Kluyveromyces marxianus DMKU3-1042]
612	gi|574143939|dbj|BAO41729.1|	143	25307	3 (2)	3 (2)	0.28	0.0522456	40S ribosomal protein S5 [Kluyveromyces marxianus DMKU3-1042]
613	gi|574144609|dbj|BAO42397.1|	140	7626	1 (1)	1 (1)	0.46	0.0858321	uncharacterized protein YOR020W-A [Kluyveromyces marxianus DMKU3-1042]
614	gi|574142186|dbj|BAO39979.1|	138	21158	2 (2)	2 (2)	0.34	0.0634411	peptide methionine sulfoxide reductase [Kluyveromyces marxianus DMKU3-1042]
615	gi|574144204|dbj|BAO41993.1|	138	76514	2 (2)	2 (2)	0.09	0.0167932	conserved hypothetical membrane protein [Kluyveromyces marxianus DMKU3-1042]
616	gi|574141744|dbj|BAO39537.1|	135	45297	3 (2)	3 (2)	0.15	0.0279887	ubiquitin-binding protein CUE5 [Kluyveromyces marxianus DMKU3-1042]
617	gi|574144151|dbj|BAO41940.1|	135	26997	3 (3)	2 (2)	0.26	0.0485138	proteasome component C5 [Kluyveromyces marxianus DMKU3-1042]
618	gi|1777442350|gb|QGN16000.1|	133	172488	9 (5)	8 (5)	0.1	0.0186592	ATP-dependent permease PDR15 [Kluyveromyces marxianus]
619	gi|693901571|dbj|BAP70594.1|	133	53271	6 (4)	4 (2)	0.13	0.0242569	SAM50-like protein SpAC17C9.06 [Kluyveromyces marxianus]
620	gi|574143528|dbj|BAO41318.1|	132	15178	4 (3)	3 (3)	0.83	0.154871	putative redox protein FMP46 [Kluyveromyces marxianus DMKU3-1042]
621	gi|693904381|dbj|BAP73186.1|	132	35743	4 (1)	4 (1)	0.09	0.0167932	probable 1-acyl-sn-glycerol-3-phosphate acyltransferase [Kluyveromyces marxianus]
622.1	gi|574143094|dbj|BAO40885.1|	130	43229	6 (4)	4 (3)	0.25	0.0466479	aminomethyltransferase [Kluyveromyces marxianus DMKU3-1042]
622.2	gi|1255185193|ref|XP_022676576.1|	22	143584	4 (2)	4 (2)	0.05	0.00932958	killer toxin-resistance protein 5 [Kluyveromyces marxianus DMKU3-1042]
623	gi|574142408|dbj|BAO40200.1|	130	170450	5 (1)	4 (1)	0.02	0.00373183	metal resistance protein YCF1 [Kluyveromyces marxianus DMKU3-1042]
624	gi|574144733|dbj|BAO42521.1|	129	78472	1 (1)	1 (1)	0.04	0.00746366	calcium channel YVC1 [Kluyveromyces marxianus DMKU3-1042]
625	gi|574144364|dbj|BAO42153.1|	129	38010	2 (1)	2 (1)	0.09	0.0167932	copper transport protein CTR1 [Kluyveromyces marxianus DMKU3-1042]
626	gi|574141951|dbj|BAO39744.1|	128	33574	2 (2)	2 (2)	0.21	0.0391842	putative thiosulfate sulfurtransferase [Kluyveromyces marxianus DMKU3-1042]
627	gi|693901096|dbj|BAP70119.1|	127	21156	4 (3)	4 (3)	0.55	0.102625	proteasome component PRE3 [Kluyveromyces marxianus]
628	gi|693904759|dbj|BAP73520.1|	127	27330	1 (1)	1 (1)	0.12	0.022391	tubulin alpha-1 chain [Kluyveromyces marxianus]
629	gi|574143431|dbj|BAO41222.1|	127	72639	1 (1)	1 (1)	0.05	0.00932958	protein SLY1 [Kluyveromyces marxianus DMKU3-1042]
630	gi|574143334|dbj|BAO41125.1|	127	115483	3 (2)	3 (2)	0.06	0.0111955	sulfite reductase [NADPH] flavoprotein component [Kluyveromyces marxianus DMKU3-1042]
631	gi|574144895|dbj|BAO42683.1|	124	14128	2 (2)	2 (2)	0.54	0.100759	autophagy-related protein 8 [Kluyveromyces marxianus DMKU3-1042]
632	gi|574141577|dbj|BAO39370.1|	124	54111	6 (3)	4 (3)	0.19	0.0354524	adenylosuccinate lyase [Kluyveromyces marxianus DMKU3-1042]
633	gi|574143711|dbj|BAO41501.1|	124	110689	13 (6)	7 (5)	0.16	0.0298546	eukaryotic translation initiation factor 5B [Kluyveromyces marxianus DMKU3-1042]
634	gi|574141622|dbj|BAO39415.1|	124	14963	1 (1)	1 (1)	0.23	0.0429161	54S ribosomal protein L31 [Kluyveromyces marxianus DMKU3-1042]
635	gi|574142945|dbj|BAO40736.1|	122	32901	3 (3)	2 (2)	0.21	0.0391842	S-formylglutathione hydrolase [Kluyveromyces marxianus DMKU3-1042]
636	gi|574140832|dbj|BAO38626.1|	122	13825	6 (5)	2 (2)	0.55	0.102625	histone H2A [Kluyveromyces marxianus DMKU3-1042]
637	gi|574140669|dbj|BAO38463.1|	122	45840	4 (2)	4 (2)	0.15	0.0279887	alcohol dehydrogenase 4 [Kluyveromyces marxianus DMKU3-1042]
638	gi|574140339|dbj|BAO38134.1|	121	31131	2 (1)	2 (1)	0.11	0.0205251	uncharacterized mitochondrial membrane protein FMP10 [Kluyveromyces marxianus DMKU3-1042]
639	gi|574142596|dbj|BAO40388.1|	121	27917	4 (2)	2 (2)	0.25	0.0466479	uncharacterized oxidoreductase YIR035C [Kluyveromyces marxianus DMKU3-1042]
640	gi|574143467|dbj|BAO41258.1|	120	79179	1 (1)	1 (1)	0.04	0.00746366	DNA-binding protein RAP1 [Kluyveromyces marxianus DMKU3-1042]
641	gi|574142980|dbj|BAO40771.1|	119	48894	4 (3)	3 (2)	0.14	0.0261228	gamma-glutamyl phosphate reductase [Kluyveromyces marxianus DMKU3-1042]
642	gi|574144603|dbj|BAO42391.1|	117	18182	1 (1)	1 (1)	0.19	0.0354524	mitochondrial import inner membrane translocase subunit TIM14 [Kluyveromyces marxianus DMKU3-1042]
643	gi|574140256|dbj|BAO38051.1|	115	77207	5 (1)	5 (1)	0.04	0.00746366	NADH dehydrogenase [Kluyveromyces marxianus DMKU3-1042]
644	gi|574142058|dbj|BAO39851.1|	114	64853	4 (3)	4 (3)	0.16	0.0298546	glutamate decarboxylase [Kluyveromyces marxianus DMKU3-1042]
645	gi|574141076|dbj|BAO38870.1|	113	52314	6 (2)	4 (2)	0.13	0.0242569	regulator of chromosome condensation [Kluyveromyces marxianus DMKU3-1042]
646	gi|574144050|dbj|BAO41840.1|	111	20896	1 (1)	1 (1)	0.16	0.0298546	protoplast secreted protein 2 [Kluyveromyces marxianus DMKU3-1042]
647	gi|693900269|dbj|BAP69374.1|	111	140074	11 (2)	5 (2)	0.05	0.00932958	oxysterol-binding protein homolog 1 [Kluyveromyces marxianus]
648	gi|574140525|dbj|BAO38320.1|	111	49783	7 (4)	6 (3)	0.21	0.0391842	ATP-dependent RNA helicase SUB2 [Kluyveromyces marxianus DMKU3-1042]
649	gi|574144866|dbj|BAO42654.1|	110	47932	5 (3)	4 (3)	0.22	0.0410501	protein phosphatase 2C homolog 3 [Kluyveromyces marxianus DMKU3-1042]
650	gi|574142723|dbj|BAO40515.1|	110	38703	2 (2)	2 (2)	0.18	0.0335865	homoserine dehydrogenase [Kluyveromyces marxianus DMKU3-1042]
651	gi|574141001|dbj|BAO38795.1|	110	36858	4 (2)	4 (2)	0.19	0.0354524	37S ribosomal protein MRP13 [Kluyveromyces marxianus DMKU3-1042]
652	gi|574143925|dbj|BAO41715.1|	110	60994	1 (1)	1 (1)	0.05	0.00932958	casein kinase I homolog RAG8 [Kluyveromyces marxianus DMKU3-1042]
653	gi|574140509|dbj|BAO38304.1|	109	34496	5 (4)	4 (4)	0.44	0.0821003	thioredoxin reductase [Kluyveromyces marxianus DMKU3-1042]
654	gi|574141886|dbj|BAO39679.1|	108	57543	4 (2)	3 (2)	0.12	0.022391	T-complex protein 1 subunit beta [Kluyveromyces marxianus DMKU3-1042]
655	gi|1159430889|gb|AQY75509.1|	108	66940	6 (4)	3 (3)	0.15	0.0279887	xylulokinase [Kluyveromyces marxianus]
656	gi|574140710|dbj|BAO38504.1|	107	76757	6 (3)	5 (3)	0.13	0.0242569	tryptophan synthase [Kluyveromyces marxianus DMKU3-1042]
657	gi|574141018|dbj|BAO38812.1|	106	41790	2 (2)	2 (2)	0.16	0.0298546	cystathionine gamma-lyase [Kluyveromyces marxianus DMKU3-1042]
658	gi|574143569|dbj|BAO41359.1|	105	12357	2 (1)	2 (1)	0.28	0.0522456	mitochondral 37S ribosomal protein S27 [Kluyveromyces marxianus DMKU3-1042]
659	gi|574141325|dbj|BAO39119.1|	105	27136	7 (5)	5 (3)	0.42	0.0783684	proteasome component Y7 [Kluyveromyces marxianus DMKU3-1042]
660	gi|574141181|dbj|BAO38975.1|	105	48478	7 (6)	5 (5)	0.39	0.0727707	protein CAJ1 [Kluyveromyces marxianus DMKU3-1042]
661	gi|574141650|dbj|BAO39443.1|	104	32783	2 (1)	1 (1)	0.1	0.0186592	acetolactate synthase small subunit [Kluyveromyces marxianus DMKU3-1042]
662	gi|574141543|dbj|BAO39336.1|	104	36236	8 (5)	5 (4)	0.42	0.0783684	deoxyhypusine hydroxylase [Kluyveromyces marxianus DMKU3-1042]
663	gi|574141272|dbj|BAO39066.1|	102	32040	3 (1)	3 (1)	0.1	0.0186592	ubiquinone biosynthesis monooxygenase Coq7 [Kluyveromyces marxianus DMKU3-1042]
664	gi|574144384|dbj|BAO42173.1|	100	59454	5 (1)	4 (1)	0.06	0.0111955	mitogen-activated protein kinase SLT2/MPK1 [Kluyveromyces marxianus DMKU3-1042]
665	gi|574140746|dbj|BAO38540.1|	100	33401	1 (1)	1 (1)	0.1	0.0186592	hypothetical protein KLMA_20082 [Kluyveromyces marxianus DMKU3-1042]
666	gi|574141670|dbj|BAO39463.1|	98	37849	3 (1)	3 (1)	0.09	0.0167932	ornithine carbamoyltransferase [Kluyveromyces marxianus DMKU3-1042]
667	gi|574143676|dbj|BAO41466.1|	97	44855	5 (4)	2 (2)	0.15	0.0279887	v-type proton ATPase subunit C [Kluyveromyces marxianus DMKU3-1042]
668	gi|574142617|dbj|BAO40409.1|	96	35418	3 (2)	3 (2)	0.2	0.0373183	54S ribosomal protein L3 [Kluyveromyces marxianus DMKU3-1042]
669	gi|574143617|dbj|BAO41407.1|	95	23122	2 (1)	2 (1)	0.15	0.0279887	ran-specific GTPase-activating protein 1 [Kluyveromyces marxianus DMKU3-1042]
670	gi|574144671|dbj|BAO42459.1|	95	19343	2 (1)	1 (1)	0.17	0.0317206	prenylated Rab acceptor 1 [Kluyveromyces marxianus DMKU3-1042]
671	gi|574143274|dbj|BAO41065.1|	91	51766	5 (3)	3 (2)	0.2	0.0373183	hypothetical protein KLMA_50411 [Kluyveromyces marxianus DMKU3-1042]
672	gi|574140144|dbj|BAO37939.1|	90	58410	7 (4)	6 (4)	0.25	0.0466479	GMP synthase [Kluyveromyces marxianus DMKU3-1042]
673	gi|574141607|dbj|BAO39400.1|	89	76261	7 (6)	5 (4)	0.23	0.0429161	acetolactate synthase [Kluyveromyces marxianus DMKU3-1042]
674	gi|574140310|dbj|BAO38105.1|	88	85150	10 (8)	8 (6)	0.25	0.0466479	methionyl-tRNA synthetase [Kluyveromyces marxianus DMKU3-1042]
675	gi|574143742|dbj|BAO41532.1|	88	74605	3 (2)	2 (1)	0.04	0.00746366	uncharacterized vacuolar membrane protein SCY_4679 [Kluyveromyces marxianus DMKU3-1042]
676	gi|574144145|dbj|BAO41934.1|	86	64158	4 (2)	2 (2)	0.11	0.0205251	CTP synthase [Kluyveromyces marxianus DMKU3-1042]
677	gi|574139935|dbj|BAO37730.1|	85	108939	5 (2)	4 (2)	0.06	0.0111955	phosphatidylinositol 4-kinase PIK1 [Kluyveromyces marxianus DMKU3-1042]
678	gi|574139885|dbj|BAO37680.1|	85	11558	1 (1)	1 (1)	0.3	0.0559775	glutaredoxin-1 [Kluyveromyces marxianus DMKU3-1042]
679	gi|574141873|dbj|BAO39666.1|	85	48193	1 (1)	1 (1)	0.07	0.0130614	calcium/calmodulin-dependent protein kinase II [Kluyveromyces marxianus DMKU3-1042]
680	gi|1777440206|gb|QGN13856.1|	85	21139	2 (1)	2 (1)	0.16	0.0298546	presequence translocated-associated motor subunit PAM17 [Kluyveromyces marxianus]
681	gi|9651717|gb|AAF91239.1|AF225206_5	83	28124	1 (1)	1 (1)	0.12	0.022391	riboflavin biosynthesis protein [Kluyveromyces marxianus]
682	gi|574141989|dbj|BAO39782.1|	83	23898	1 (1)	1 (1)	0.14	0.0261228	ankyrin repeat-containing protein YCR051W [Kluyveromyces marxianus DMKU3-1042]
683	gi|693905060|dbj|BAP73771.1|	83	34964	2 (1)	2 (1)	0.09	0.0167932	mitochondrial substrate carrier family protein L [Kluyveromyces marxianus]
684	gi|574142410|dbj|BAO40202.1|	82	43730	5 (3)	5 (3)	0.24	0.044782	ferrochelatase [Kluyveromyces marxianus DMKU3-1042]
685	gi|574140000|dbj|BAO37795.1|	81	44133	7 (2)	3 (1)	0.07	0.0130614	actin-related protein 2 [Kluyveromyces marxianus DMKU3-1042]
686	gi|574139917|dbj|BAO37712.1|	80	54605	2 (2)	1 (1)	0.06	0.0111955	homoserine O-acetyltransferase [Kluyveromyces marxianus DMKU3-1042]
687	gi|574144261|dbj|BAO42050.1|	80	20146	1 (1)	1 (1)	0.17	0.0317206	mitochondrial import receptor subunit TOM20 [Kluyveromyces marxianus DMKU3-1042]
688	gi|574144242|dbj|BAO42031.1|	79	27501	3 (2)	3 (2)	0.26	0.0485138	(DL)-glycerol-3-phosphatase 1 [Kluyveromyces marxianus DMKU3-1042]
689	gi|574140697|dbj|BAO38491.1|	78	54300	5 (2)	4 (2)	0.13	0.0242569	cytochrome c oxidase assembly protein COX15 [Kluyveromyces marxianus DMKU3-1042]
690	gi|574144183|dbj|BAO41972.1|	78	50790	3 (1)	2 (1)	0.06	0.0111955	actin-related protein 7 [Kluyveromyces marxianus DMKU3-1042]
691	gi|574142777|dbj|BAO40569.1|	78	73017	4 (2)	3 (2)	0.09	0.0167932	signal recognition particle subunit SRP72 [Kluyveromyces marxianus DMKU3-1042]
692	gi|574143737|dbj|BAO41527.1|	77	14615	1 (1)	1 (1)	0.23	0.0429161	DNA-directed RNA polymerases I and III subunit RPAC2 [Kluyveromyces marxianus DMKU3-1042]
693	gi|574143084|dbj|BAO40875.1|	76	34508	4 (2)	3 (1)	0.1	0.0186592	SEC14 cytosolic factor [Kluyveromyces marxianus DMKU3-1042]
694	gi|574143269|dbj|BAO41060.1|	76	23406	1 (1)	1 (1)	0.14	0.0261228	peroxiredoxin DOT5 [Kluyveromyces marxianus DMKU3-1042]
695	gi|395172|emb|CAA49297.1|	76	7517	1 (1)	1 (1)	0.47	0.087698	ribosomal protein S33 [Kluyveromyces marxianus]
696	gi|574142493|dbj|BAO40285.1|	76	433849	8 (4)	6 (3)	0.02	0.00373183	transcription-associated protein 1 [Kluyveromyces marxianus DMKU3-1042]
697	gi|574142835|dbj|BAO40627.1|	76	112088	6 (5)	4 (4)	0.12	0.022391	mitochondrial presequence protease [Kluyveromyces marxianus DMKU3-1042]
698	gi|574142836|dbj|BAO40628.1|	74	24192	1 (1)	1 (1)	0.14	0.0261228	endoplasmic reticulum vesicle protein 25 [Kluyveromyces marxianus DMKU3-1042]
699	gi|574141378|dbj|BAO39172.1|	74	58716	1 (1)	1 (1)	0.06	0.0111955	signal recognition particle subunit SRP54 [Kluyveromyces marxianus DMKU3-1042]
700	gi|574144903|dbj|BAO42691.1|	74	122632	5 (2)	4 (2)	0.05	0.00932958	importin subunit beta-4 [Kluyveromyces marxianus DMKU3-1042]
701	gi|574141649|dbj|BAO39442.1|	73	42100	7 (3)	5 (2)	0.16	0.0298546	60S ribosomal protein L2 [Kluyveromyces marxianus DMKU3-1042]
702	gi|574141175|dbj|BAO38969.1|	73	17786	3 (1)	3 (1)	0.19	0.0354524	ribosomal_S18 super family [Kluyveromyces marxianus DMKU3-1042]
703	gi|574142031|dbj|BAO39824.1|	72	31199	3 (2)	2 (1)	0.11	0.0205251	reticulon-like protein 1 [Kluyveromyces marxianus DMKU3-1042]
704	gi|574143527|dbj|BAO41317.1|	72	44159	1 (1)	1 (1)	0.07	0.0130614	UPF0615 protein YJL123C [Kluyveromyces marxianus DMKU3-1042]
705	gi|6580505|emb|CAB63476.1|	70	22101	2 (1)	2 (1)	0.15	0.0279887	cytochrome c oxidase subunit II, partial (mitochondrion) [Kluyveromyces marxianus]
706	gi|574142626|dbj|BAO40418.1|	69	23273	3 (1)	3 (1)	0.14	0.0261228	37S ribosomal protein S18 [Kluyveromyces marxianus DMKU3-1042]
707	gi|574144813|dbj|BAO42601.1|	69	16023	1 (1)	1 (1)	0.21	0.0391842	calmodulin [Kluyveromyces marxianus DMKU3-1042]
708	gi|574143524|dbj|BAO41314.1|	67	48384	1 (1)	1 (1)	0.07	0.0130614	nucleosome assembly protein [Kluyveromyces marxianus DMKU3-1042]
709	gi|574140470|dbj|BAO38265.1|	67	18636	4 (2)	3 (2)	0.39	0.0727707	39S ribosomal protein L12 [Kluyveromyces marxianus DMKU3-1042]
710	gi|574142371|dbj|BAO40163.1|	67	60244	11 (6)	4 (3)	0.17	0.0317206	probable alanine aminotransferase [Kluyveromyces marxianus DMKU3-1042]
711	gi|574141943|dbj|BAO39736.1|	66	14502	1 (1)	1 (1)	0.23	0.0429161	protein FYV4 [Kluyveromyces marxianus DMKU3-1042]
712	gi|574144237|dbj|BAO42026.1|	66	18868	3 (3)	3 (3)	0.64	0.119419	uncharacterized protein YIL057C [Kluyveromyces marxianus DMKU3-1042]
713	gi|693901379|dbj|BAP70402.1|	65	41720	1 (1)	1 (1)	0.08	0.0149273	hypothetical protein KMAR_20390 [Kluyveromyces marxianus]
714	gi|574143535|dbj|BAO41325.1|	65	80208	2 (2)	2 (2)	0.08	0.0149273	PNGaseA super family [Kluyveromyces marxianus DMKU3-1042]
715	gi|574142142|dbj|BAO39935.1|	65	40756	3 (2)	3 (2)	0.17	0.0317206	D-amino-acid oxidase [Kluyveromyces marxianus DMKU3-1042]
716	gi|574144249|dbj|BAO42038.1|	65	13966	2 (1)	1 (1)	0.24	0.044782	60S ribosomal protein L34-B [Kluyveromyces marxianus DMKU3-1042]
717	gi|574142575|dbj|BAO40367.1|	65	30938	3 (2)	2 (2)	0.23	0.0429161	NADH-cytochrome b5 reductase 1 [Kluyveromyces marxianus DMKU3-1042]
718	gi|574142792|dbj|BAO40584.1|	65	99707	6 (4)	4 (4)	0.14	0.0261228	coatomer subunit beta' [Kluyveromyces marxianus DMKU3-1042]
719	gi|574140818|dbj|BAO38612.1|	64	109774	2 (1)	2 (1)	0.03	0.00559775	uncharacterized protein YMR086W [Kluyveromyces marxianus DMKU3-1042]
720	gi|574140318|dbj|BAO38113.1|	64	153202	8 (2)	6 (2)	0.04	0.00746366	TAT-binding homolog 7 [Kluyveromyces marxianus DMKU3-1042]
721	gi|574143859|dbj|BAO41649.1|	64	15431	3 (2)	2 (1)	0.22	0.0410501	ubiquitin-conjugating enzyme variant MMS2 [Kluyveromyces marxianus DMKU3-1042]
722	gi|764014347|dbj|BAQ55765.1|	63	24264	2 (1)	2 (1)	0.14	0.0261228	GTP-binding protein [Kluyveromyces marxianus DMKU3-1042]
723	gi|574140787|dbj|BAO38581.1|	63	77214	3 (2)	2 (1)	0.09	0.0167932	glucosidase 2 subunit beta [Kluyveromyces marxianus DMKU3-1042]
724	gi|764014341|dbj|BAO40303.2|	63	38323	4 (4)	4 (4)	0.39	0.0727707	hypothetical protein KLMA_40279 [Kluyveromyces marxianus DMKU3-1042]
725	gi|574142173|dbj|BAO39966.1|	63	42115	1 (1)	1 (1)	0.08	0.0149273	sterol 24-C-methyltransferase [Kluyveromyces marxianus DMKU3-1042]
726	gi|574140699|dbj|BAO38493.1|	62	119890	10 (4)	5 (3)	0.08	0.0149273	lon protease homolog [Kluyveromyces marxianus DMKU3-1042]
727	gi|574141451|dbj|BAO39245.1|	61	50447	3 (1)	3 (1)	0.07	0.0130614	transcriptional modulator WTM2 [Kluyveromyces marxianus DMKU3-1042]
728	gi|574140648|dbj|BAO38443.1|	61	20582	1 (1)	1 (1)	0.16	0.0298546	ADP-ribosylation factor-like protein 1 [Kluyveromyces marxianus DMKU3-1042]
729	gi|574139910|dbj|BAO37705.1|	60	10960	4 (3)	2 (1)	0.73	0.136212	ribosomal_L37e super family [Kluyveromyces marxianus DMKU3-1042]
730	gi|574140131|dbj|BAO37926.1|	60	16528	1 (1)	1 (1)	0.2	0.0373183	putative thiosulfate sulfurtransferase YOR285W [Kluyveromyces marxianus DMKU3-1042]
731	gi|574143652|dbj|BAO41442.1|	59	19748	7 (5)	3 (2)	0.6	0.111955	ATP synthase subunit d [Kluyveromyces marxianus DMKU3-1042]
732	gi|574141243|dbj|BAO39037.1|	59	50632	7 (2)	4 (2)	0.13	0.0242569	reduced viability upon starvation protein 167 [Kluyveromyces marxianus DMKU3-1042]
733	gi|574143525|dbj|BAO41315.1|	59	25844	4 (3)	3 (2)	0.27	0.0503797	ribulose-phosphate 3-epimerase [Kluyveromyces marxianus DMKU3-1042]
734	gi|574143923|dbj|BAO41713.1|	58	15108	1 (1)	1 (1)	0.23	0.0429161	prefoldin subunit 4 [Kluyveromyces marxianus DMKU3-1042]
735	gi|574142459|dbj|BAO40251.1|	58	36269	2 (1)	1 (1)	0.09	0.0167932	POU domain [Kluyveromyces marxianus DMKU3-1042]
736	gi|574141647|dbj|BAO39440.1|	58	296181	16 (3)	11 (2)	0.02	0.00373183	translational activator GCN1 [Kluyveromyces marxianus DMKU3-1042]
737	gi|574142732|dbj|BAO40524.1|	58	87226	2 (1)	2 (1)	0.04	0.00746366	pre-rRNA-processing protein RIX1 [Kluyveromyces marxianus DMKU3-1042]
738	gi|574141627|dbj|BAO39420.1|	58	97298	5 (3)	4 (2)	0.07	0.0130614	vacuolar transporter chaperone 2 [Kluyveromyces marxianus DMKU3-1042]
739	gi|574143808|dbj|BAO41598.1|	58	55875	4 (2)	4 (2)	0.12	0.022391	hypothetical protein KLMA_60307 [Kluyveromyces marxianus DMKU3-1042]
740	gi|574139964|dbj|BAO37759.1|	57	85940	6 (2)	4 (2)	0.08	0.0149273	cysteinyl-tRNA synthetase [Kluyveromyces marxianus DMKU3-1042]
741	gi|693905058|dbj|BAP73769.1|	57	44743	5 (4)	3 (3)	0.24	0.044782	pyruvate dehydrogenase complex protein X component [Kluyveromyces marxianus]
742	gi|574139862|dbj|BAO37657.1|	57	37082	2 (2)	2 (2)	0.19	0.0354524	5',5'''-P-1,P-4-tetraphosphate phosphorylase 2 [Kluyveromyces marxianus DMKU3-1042]
743	gi|574141838|dbj|BAO39631.1|	55	24878	1 (1)	1 (1)	0.13	0.0242569	t-SNARE VTI1 [Kluyveromyces marxianus DMKU3-1042]
744	gi|574140399|dbj|BAO38194.1|	54	57809	6 (4)	4 (3)	0.18	0.0335865	adenylyl cyclase-associated protein [Kluyveromyces marxianus DMKU3-1042]
745	gi|574142703|dbj|BAO40495.1|	54	29919	3 (3)	2 (2)	0.23	0.0429161	dolichol-phosphate mannosyltransferase [Kluyveromyces marxianus DMKU3-1042]
746	gi|574144696|dbj|BAO42484.1|	54	44413	4 (1)	3 (1)	0.07	0.0130614	mitochondrial protein import protein MAS5 [Kluyveromyces marxianus DMKU3-1042]
747	gi|574144041|dbj|BAO41831.1|	54	21625	2 (1)	2 (1)	0.16	0.0298546	60S ribosomal protein L9-B [Kluyveromyces marxianus DMKU3-1042]
748	gi|574143228|dbj|BAO41019.1|	53	45052	4 (1)	3 (1)	0.07	0.0130614	survival factor 1 [Kluyveromyces marxianus DMKU3-1042]
749	gi|574141896|dbj|BAO39689.1|	53	49405	2 (2)	1 (1)	0.07	0.0130614	eukaryotic peptide chain release factor subunit 1 [Kluyveromyces marxianus DMKU3-1042]
750	gi|574140414|dbj|BAO38209.1|	52	24863	1 (1)	1 (1)	0.13	0.0242569	orotate phosphoribosyltransferase [Kluyveromyces marxianus DMKU3-1042]
751	gi|574140764|dbj|BAO38558.1|	51	30411	2 (1)	2 (1)	0.11	0.0205251	reduced viability upon starvation protein 161 [Kluyveromyces marxianus DMKU3-1042]
752	gi|574141576|dbj|BAO39369.1|	51	104338	1 (1)	1 (1)	0.03	0.00559775	chromatin structure-remodeling complex subunit RSC2 [Kluyveromyces marxianus DMKU3-1042]
753	gi|574144499|dbj|BAO42288.1|	51	35234	1 (1)	1 (1)	0.09	0.0167932	26S proteasome regulatory subunit RPN11 [Kluyveromyces marxianus DMKU3-1042]
754	gi|574140599|dbj|BAO38394.1|	50	216806	9 (1)	6 (1)	0.02	0.00373183	DUF3535 [Kluyveromyces marxianus DMKU3-1042]
755	gi|574141925|dbj|BAO39718.1|	50	132666	3 (1)	3 (1)	0.02	0.00373183	protein SSD1 [Kluyveromyces marxianus DMKU3-1042]
756	gi|574142298|dbj|BAO40090.1|	50	9675	2 (2)	1 (1)	0.36	0.067173	cytochrome c oxidase subunit 6B [Kluyveromyces marxianus DMKU3-1042]
757	gi|574141530|dbj|BAO39323.1|	50	71200	4 (1)	3 (1)	0.05	0.00932958	phosphoinositide phosphatase SAC1 [Kluyveromyces marxianus DMKU3-1042]
758	gi|574140507|dbj|BAO38302.1|	48	56217	7 (6)	6 (5)	0.33	0.0615752	cell division control protein 3 [Kluyveromyces marxianus DMKU3-1042]
759	gi|693903754|dbj|BAP72606.1|	47	87153	3 (2)	3 (2)	0.08	0.0149273	vacuolar protein sorting-associated protein 70 [Kluyveromyces marxianus]
760	gi|574144471|dbj|BAO42260.1|	47	93579	8 (3)	4 (2)	0.11	0.0205251	e3 ubiquitin-protein ligase RSP5 [Kluyveromyces marxianus DMKU3-1042]
761	gi|574142520|dbj|BAO40312.1|	47	13961	3 (1)	2 (1)	0.24	0.044782	hypothetical protein KLMA_40288 [Kluyveromyces marxianus DMKU3-1042]
762	gi|574141608|dbj|BAO39401.1|	46	140146	2 (2)	2 (2)	0.05	0.00932958	myosin-1 [Kluyveromyces marxianus DMKU3-1042]
763	gi|574140950|dbj|BAO38744.1|	45	33313	8 (2)	5 (1)	0.1	0.0186592	transcription elongation factor S-II [Kluyveromyces marxianus DMKU3-1042]
764	gi|574142160|dbj|BAO39953.1|	45	44098	5 (4)	4 (3)	0.24	0.044782	54S ribosomal protein RML2 [Kluyveromyces marxianus DMKU3-1042]
765	gi|574139833|dbj|BAO37628.1|	45	25241	2 (2)	1 (1)	0.13	0.0242569	dethiobiotin synthetase [Kluyveromyces marxianus DMKU3-1042]
766	gi|574142339|dbj|BAO40131.1|	45	41024	3 (2)	2 (2)	0.17	0.0317206	phospho-2-dehydro-3-deoxyheptonate aldolase [Kluyveromyces marxianus DMKU3-1042]
767	gi|574144430|dbj|BAO42219.1|	45	41994	4 (2)	3 (2)	0.16	0.0298546	deoxyhypusine synthase [Kluyveromyces marxianus DMKU3-1042]
768	gi|574142267|dbj|BAO40059.1|	44	59307	3 (1)	1 (1)	0.06	0.0111955	SWR1-complex protein 4 [Kluyveromyces marxianus DMKU3-1042]
769	gi|574143025|dbj|BAO40816.1|	44	63435	7 (4)	6 (4)	0.22	0.0410501	FACT complex subunit POB3 [Kluyveromyces marxianus DMKU3-1042]
770	gi|574140750|dbj|BAO38544.1|	44	38720	3 (1)	3 (1)	0.09	0.0167932	homoserine kinase [Kluyveromyces marxianus DMKU3-1042]
771	gi|693903013|dbj|BAP71924.1|	44	70904	3 (2)	3 (2)	0.09	0.0167932	uncharacterized protein YER080W [Kluyveromyces marxianus]
772	gi|574140334|dbj|BAO38129.1|	43	25767	2 (2)	2 (2)	0.28	0.0522456	proteasome component PRE5 [Kluyveromyces marxianus DMKU3-1042]
773	gi|574141971|dbj|BAO39764.1|	43	37540	4 (2)	3 (1)	0.09	0.0167932	26S proteasome regulatory subunit RPN8 [Kluyveromyces marxianus DMKU3-1042]
774	gi|574143906|dbj|BAO41696.1|	43	13594	1 (1)	1 (1)	0.25	0.0466479	37S ribosomal protein YMR-31 [Kluyveromyces marxianus DMKU3-1042]
775	gi|574140433|dbj|BAO38228.1|	43	58505	1 (1)	1 (1)	0.06	0.0111955	actin-related protein 4 [Kluyveromyces marxianus DMKU3-1042]
776	gi|574139939|dbj|BAO37734.1|	43	38991	5 (3)	3 (2)	0.18	0.0335865	ubiquitin fusion degradation protein 1 [Kluyveromyces marxianus DMKU3-1042]
777	gi|574142490|dbj|BAO40282.1|	43	88759	4 (2)	3 (2)	0.08	0.0149273	elongator complex protein 2 [Kluyveromyces marxianus DMKU3-1042]
778	gi|574141119|dbj|BAO38913.1|	42	41033	1 (1)	1 (1)	0.08	0.0149273	NASP-related protein sim3 [Kluyveromyces marxianus DMKU3-1042]
779	gi|574144653|dbj|BAO42441.1|	42	39959	4 (1)	3 (1)	0.08	0.0149273	homoisocitrate dehydrogenase [Kluyveromyces marxianus DMKU3-1042]
780	gi|574144356|dbj|BAO42145.1|	42	16002	1 (1)	1 (1)	0.21	0.0391842	40S ribosomal protein S23 [Kluyveromyces marxianus DMKU3-1042]
781	gi|574141028|dbj|BAO38822.1|	41	69517	3 (1)	3 (1)	0.05	0.00932958	protein phosphatase PP2A regulatory subunit A [Kluyveromyces marxianus DMKU3-1042]
782	gi|574142692|dbj|BAO40484.1|	41	77858	6 (2)	5 (2)	0.09	0.0167932	bromodomain-containing factor 1 [Kluyveromyces marxianus DMKU3-1042]
783	gi|574140227|dbj|BAO38022.1|	41	23507	1 (1)	1 (1)	0.14	0.0261228	ubiquitin-like protein MDY2 [Kluyveromyces marxianus DMKU3-1042]
784	gi|574141274|dbj|BAO39068.1|	41	141882	8 (3)	5 (3)	0.07	0.0130614	ubiquitin carboxyl-terminal hydrolase 2 [Kluyveromyces marxianus DMKU3-1042]
785	gi|574143412|dbj|BAO41203.1|	41	51761	2 (2)	2 (2)	0.13	0.0242569	mitochondrial-processing peptidase subunit beta [Kluyveromyces marxianus DMKU3-1042]
786	gi|574141295|dbj|BAO39089.1|	41	127127	3 (3)	3 (3)	0.08	0.0149273	RNA polymerase-associated protein CTR9 [Kluyveromyces marxianus DMKU3-1042]
787	gi|574144672|dbj|BAO42460.1|	40	74277	2 (1)	2 (1)	0.04	0.00746366	leukotriene A-4 hydrolase [Kluyveromyces marxianus DMKU3-1042]
788	gi|574144363|dbj|BAO42152.1|	40	169148	8 (3)	7 (2)	0.04	0.00746366	transcription elongation factor SPT6 [Kluyveromyces marxianus DMKU3-1042]
789	gi|574142545|dbj|BAO40337.1|	40	26327	5 (3)	3 (2)	0.43	0.0802344	superoxide dismutase 1 copper chaperone [Kluyveromyces marxianus DMKU3-1042]
790	gi|574141661|dbj|BAO39454.1|	39	18511	4 (2)	4 (2)	0.4	0.0746366	54S ribosomal protein L49 [Kluyveromyces marxianus DMKU3-1042]
791	gi|574140963|dbj|BAO38757.1|	39	14711	2 (2)	1 (1)	0.23	0.0429161	cytochrome c oxidase subunit 6A [Kluyveromyces marxianus DMKU3-1042]
792	gi|574142206|dbj|BAO39999.1|	39	18983	2 (1)	2 (1)	0.18	0.0335865	ankyrin repeat-containing protein YGL242C [Kluyveromyces marxianus DMKU3-1042]
793	gi|693904057|dbj|BAP72862.1|	39	286831	8 (4)	7 (3)	0.03	0.00559775	U3 small nucleolar RNA-associated protein 20 [Kluyveromyces marxianus]
794	gi|574143203|dbj|BAO40994.1|	39	67687	2 (1)	2 (1)	0.05	0.00932958	signal recognition particle subunit SRP68 [Kluyveromyces marxianus DMKU3-1042]
795	gi|574144762|dbj|BAO42550.1|	39	80199	8 (2)	4 (2)	0.08	0.0149273	meiotic sister-chromatid recombination protein 6 [Kluyveromyces marxianus DMKU3-1042]
796	gi|574140455|dbj|BAO38250.1|	38	41991	5 (2)	5 (2)	0.16	0.0298546	protein phosphatase 1 regulatory subunit SDS22 [Kluyveromyces marxianus DMKU3-1042]
797	gi|574139957|dbj|BAO37752.1|	38	30220	3 (1)	2 (1)	0.11	0.0205251	54S ribosomal protein L17 [Kluyveromyces marxianus DMKU3-1042]
798	gi|574140105|dbj|BAO37900.1|	37	112951	3 (1)	3 (1)	0.03	0.00559775	exoribonuclease II [Kluyveromyces marxianus DMKU3-1042]
799	gi|574139859|dbj|BAO37654.1|	37	48022	2 (1)	2 (1)	0.07	0.0130614	protein PBN1 [Kluyveromyces marxianus DMKU3-1042]
800	gi|574142564|dbj|BAO40356.1|	37	100098	3 (2)	3 (2)	0.07	0.0130614	DNA topoisomerase 2-associated protein PAT1 [Kluyveromyces marxianus DMKU3-1042]
801	gi|574142487|dbj|BAO40279.1|	37	22649	3 (1)	3 (1)	0.15	0.0279887	translation machinery-associated protein 22 [Kluyveromyces marxianus DMKU3-1042]
802	gi|574143566|dbj|BAO41356.1|	37	124175	5 (1)	4 (1)	0.03	0.00559775	exportin-1 [Kluyveromyces marxianus DMKU3-1042]
803	gi|693902283|dbj|BAP71259.1|	37	48956	3 (2)	3 (2)	0.14	0.0261228	dihydroorotate dehydrogenase [Kluyveromyces marxianus]
804	gi|574143995|dbj|BAO41785.1|	36	94034	5 (4)	5 (4)	0.15	0.0279887	cell division control protein 53 [Kluyveromyces marxianus DMKU3-1042]
805	gi|574144433|dbj|BAO42222.1|	36	58199	4 (3)	3 (3)	0.18	0.0335865	tRNA (guanine-N(1)-)-methyltransferase [Kluyveromyces marxianus DMKU3-1042]
806	gi|574142254|dbj|BAO40046.1|	36	244926	10 (2)	7 (2)	0.03	0.00559775	general negative regulator of transcription subunit 1 [Kluyveromyces marxianus DMKU3-1042]
807	gi|574142519|dbj|BAO40311.1|	36	47787	1 (1)	1 (1)	0.07	0.0130614	probable glycosidase CRH1 [Kluyveromyces marxianus DMKU3-1042]
808	gi|574143289|dbj|BAO41080.1|	36	37767	2 (1)	2 (1)	0.09	0.0167932	DNA-directed RNA polymerases I and III subunit RPAC1 [Kluyveromyces marxianus DMKU3-1042]
809	gi|574142384|dbj|BAO40176.1|	35	27076	2 (1)	2 (1)	0.12	0.022391	vacuolar v-SNARE NYV1 [Kluyveromyces marxianus DMKU3-1042]
810	gi|574144136|dbj|BAO41925.1|	34	99923	5 (1)	4 (1)	0.03	0.00559775	leucyl-tRNA synthetase [Kluyveromyces marxianus DMKU3-1042]
811	gi|574141401|dbj|BAO39195.1|	34	85659	2 (1)	2 (1)	0.04	0.00746366	nitrogen permease reactivator protein [Kluyveromyces marxianus DMKU3-1042]
812	gi|574142886|dbj|BAO40677.1|	34	14642	1 (1)	1 (1)	0.23	0.0429161	hypothetical protein KLMA_50023 [Kluyveromyces marxianus DMKU3-1042]
813.1	gi|428147663|gb|AFY03620.2|	34	138412	8 (3)	6 (3)	0.07	0.0130614	beta-1,3-glucan synthase catalytic subunit, partial [Kluyveromyces marxianus]
813.2	gi|1255187107|ref|XP_022677538.1|	19	141865	8 (2)	5 (2)	0.05	0.00932958	hypothetical protein KLMA_60467 [Kluyveromyces marxianus DMKU3-1042]
814	gi|574143072|dbj|BAO40863.1|	34	79726	10 (1)	4 (1)	0.04	0.00746366	nucleoporin NUP2 [Kluyveromyces marxianus DMKU3-1042]
815	gi|574143682|dbj|BAO41472.1|	34	47606	4 (2)	4 (2)	0.14	0.0261228	arginine biosynthesis bifunctional protein ARG7 [Kluyveromyces marxianus DMKU3-1042]
816	gi|574140245|dbj|BAO38040.1|	34	34920	1 (1)	1 (1)	0.09	0.0167932	ribosome biogenesis protein RPF2 [Kluyveromyces marxianus DMKU3-1042]
817	gi|574142695|dbj|BAO40487.1|	33	143769	7 (2)	5 (2)	0.05	0.00932958	antiviral helicase SKI2 [Kluyveromyces marxianus DMKU3-1042]
818	gi|764014349|dbj|BAO40844.2|	33	10061	2 (1)	2 (1)	0.34	0.0634411	acyl-CoA-binding protein,ACBP [Kluyveromyces marxianus DMKU3-1042]
819	gi|574144418|dbj|BAO42207.1|	33	106046	7 (3)	6 (3)	0.1	0.0186592	c-1-tetrahydrofolate synthase [Kluyveromyces marxianus DMKU3-1042]
820	gi|693902672|dbj|BAP71583.1|	33	52883	1 (1)	1 (1)	0.06	0.0111955	iron transporter SMF3 [Kluyveromyces marxianus]
821	gi|574142743|dbj|BAO40535.1|	32	6550	3 (2)	3 (2)	1.39	0.259362	ATP synthase subunit J [Kluyveromyces marxianus DMKU3-1042]
822	gi|574142018|dbj|BAO39811.1|	31	16257	2 (2)	1 (1)	0.21	0.0391842	H/ACA ribonucleoprotein complex subunit 2 [Kluyveromyces marxianus DMKU3-1042]
823	gi|574143345|dbj|BAO41136.1|	31	18436	1 (1)	1 (1)	0.18	0.0335865	non-classical export protein 2 [Kluyveromyces marxianus DMKU3-1042]
824	gi|574141438|dbj|BAO39232.1|	30	41299	2 (1)	2 (1)	0.08	0.0149273	D-amino-acid oxidase [Kluyveromyces marxianus DMKU3-1042]
825	gi|574141071|dbj|BAO38865.1|	30	18140	2 (1)	2 (1)	0.19	0.0354524	peroxiredoxin HYR1 [Kluyveromyces marxianus DMKU3-1042]
826	gi|574141268|dbj|BAO39062.1|	30	27506	3 (1)	3 (1)	0.12	0.022391	isoamyl acetate-hydrolyzing esterase [Kluyveromyces marxianus DMKU3-1042]
827	gi|574144431|dbj|BAO42220.1|	30	50062	2 (2)	2 (2)	0.14	0.0261228	methyltransferase OMS1 [Kluyveromyces marxianus DMKU3-1042]
828	gi|574144494|dbj|BAO42283.1|	29	35847	4 (1)	2 (1)	0.09	0.0167932	probable electron transfer flavoprotein subunit alpha [Kluyveromyces marxianus DMKU3-1042]
829	gi|574141148|dbj|BAO38942.1|	29	54621	3 (2)	3 (2)	0.12	0.022391	cysteine desulfurase [Kluyveromyces marxianus DMKU3-1042]
830	gi|574144854|dbj|BAO42642.1|	29	33189	1 (1)	1 (1)	0.1	0.0186592	carrier protein YMC1 [Kluyveromyces marxianus DMKU3-1042]
831	gi|574141037|dbj|BAO38831.1|	28	112363	4 (1)	3 (1)	0.03	0.00559775	5'-3' exoribonuclease 2 [Kluyveromyces marxianus DMKU3-1042]
832	gi|574143236|dbj|BAO41027.1|	28	14382	2 (1)	2 (1)	0.24	0.044782	nuclear transport factor 2 [Kluyveromyces marxianus DMKU3-1042]
833.1	gi|574143802|dbj|BAO41592.1|	28	57141	10 (3)	4 (3)	0.18	0.0335865	phenylalanyl-tRNA synthetase alpha chain [Kluyveromyces marxianus DMKU3-1042]
833.2	gi|1255182295|ref|XP_022675140.1|	22	53831	1 (1)	1 (1)	0.06	0.0111955	repressible acid phosphatase [Kluyveromyces marxianus DMKU3-1042]
[truncated: 158 more rows]

## Sheet: 120h YNL-6
		Score	Mass	Matches	Sequences	emPAI	emPAI%
[truncated: 604 more rows]

## Sheet: 120h YNL-5
		Score	Mass	Matches	Sequences	emPAI	emPAI%
[truncated: 741 more rows]

[truncated: 7 more sheets: 120h YNL-4, 120h YNL-3, 120h YNL-2, 120h YNL-1, 288h YNL-1, 288h YNL-2, 288h YNL-3]
